# Supplementary material for: Role of miR-146a in neural stem cell differentiation and neural lineage determination: relevance for neurodevelopmental disorders
Source: Mol Autism. 2018 Jun 19;9:38. doi: 10.1186/s13229-018-0219-3 (PMC6011198; doi:10.1186/s13229-018-0219-3)
Supplement: Supplementary file 1 — Table S1. Detailed information of all patients and controls whose brain samples were used in this study. Table S2. Possibly deleterious variants in known ASD and ID genes. Table S3. DEGs identified in undifferentiated cells. Table S4. DEGs identified in differentiated cells. Table S5. Validation of RNA-Seq using RT-qPCR on Fluidigm array. Table S6. Top 20 cannonical pathways deregulated in undifferentiated cells. Table S7. Top 4 nodes enriched for protein-protein interaction as calculated by ClusterOne Plugin. Table S8. Top 20 cannonical pathways deregulated in the cell cycle modules of differentiated cells. Table S9. Top 20 cannonical pathways deregulated in the cell neuronal modules of differentiated cells. Table S10. Cell type enrichment analysis of DEGs from the Cell Cycle and Neuronal Modules. (XLSX 888 kb) [file 13229_2018_219_MOESM1_ESM.xlsx]

## Sheet: Table S1
Table S1: detailed information of all patients and controls whose brain samples were used in this study (sorted by status and age)
Abbreviation: NBB, NeuroBioBank; PMI, post-mortem interval; RIN, RNA integreity Number; ADI-R, Autism Diagnostic Interview-Revised
NBB ID	Sex	Ethnicity	Age (Years)	Age (Days)	Brain Weight (gr)	PMI (h)	RIN	Status	Cause of Death (Simplified)	Details of Death	Medical Record
5308	M	Caucasian	4	182	1310	21	6.0	ASD	Skull fractures	Donor died from blunt force head injuries resulting as a pedestrian struck by a car. Head injuries sustained from the accident included external facial abrasions, a depressed left temporal fracture, fractures of bilateral temporal lobes and petrous ridges and sell turcica.	ADI-R was performed. Section A=17, Section B verbal=14, Section B nonverbal=14, Section C=4 & Section D=3.
4671	F	African American	4	165	1320	13	7.3	ASD	Multiple Injuries	Donor died from a fall	Individual with a history of autism. ADI-R was performed. Section A=26, Section B verbal=n/a, Section B nonverbal=13, Section C=3 & Section D=5.
1349	M	Caucasian	5	220	1620	39	5.6	ASD	Drowning		Child had an extensive evaluation including ADOS, Bayley Scales for Infant Development - II, Vineland Adaptive Behavioral Scale, Toddler Temperament Scale. The diagnosis of autism was assigned to the child. Gross appearance of brain indicated no edema or discoloration and appeared normal. Well developed pediatric brain with no significant neuropathological changes.
4721	M	African American	8	304	1200	16	6.1	ASD	Drowning	Subject was found floating face down in the swimming pool.	Section A=24, Section B verbal=n/a, Section B nonverbal B=10, Section C=10 & Section D=3.
1182	F	African American	9	354	1605	24	3.7	ASD	Smoke Inhailation		The donor met the criteria for a diagnosis of autism with significant developmental delay. The following impairments in socialization, communication and repetitive, stereotypic behaviors as listed by the DSM-IV were noted by the age of 36 months: impaired non-verbal communication, lack of appropriate peer relationships, lack of spontaneous sharing of enjoyments, lack of social and emotional recip…
4670	M	Caucasian	4	237	1470	17	7.7	Control	Commotio Cordis	Individual was at a baseball game with his father and was struck by a ball in the sternum. The subject went into immediate cardiac arrest	Brain pH=6.86
5558	M	Caucasian	5	345	1520	19	5.9	Control	Anomalous Left Coronary Artery w/ Complications	The manner of death is natural	Donor had a medical history of H1N1, seasonal allergies, and family history of arrhythmias. Pathologic Diagnoses concludes that due to the Anomalous Left Coronary Artery with Complications the subject had an anomalous left main coronary artery arising in right sinus with acute angle take-off and proximal course between aorta and pulmonary artery. Subject also had circumferential subendocardial ne…
4327	F	African American	5	266	1107	24	7.0	Control	Respiratory Failure		Donor was a 5-year black girl with history chronic kidney disease due to congenital nephrotic syndrome, renal osteodystophy, secondary hyperparathyroidism with partial parathyroidectomy, anemia, liver failure, hepatosplenomegaly, patent ductus arteriosys with transcatheter closure and chronic malnutrition. Final neuropathy diagnosis: subdural hematoma, organizing. Histiocytic infiltrates in dura …
4332	M	African American	5	241		18	7.4	Control	Pseudomonas Brochopneumonia	He developed Pseudomas bronchopneumonia and passed away in the hospital	Donor was a five-year-old African-American boy with a past medical history significant for Philadelphia (bcr-abl) positive ALL. He had CNS, hematological and testicular relapse and was treated with reinduction, consolidation therapy, testicular and CNS radiation.
4337	M	African American	8	90	1290	16	8.4	Control	Blunt Force Neck Injury	Donor was a passenger involved in a mutiple vehical accident	Donor had a medical history of asthma. Brain petechae, fresh.
1407	F	African American	9	46	1440	20		Control	Asthma	Mother heard a scream and thump while she was upstairs. She came downstairs and found the victim on the floor in a fetal position, shaking. Individual expired while being transported by paramedics.	Donor had asthma and allergies. Medications: Albuterol, Zirtec, Alegra Rodact Flovent, Flonase.

## Sheet: Table S2
Table S2: possibly deleterious variants in known ASD and ID genes
Patient	Sex	Age	Gene	Variants	Type	Consequence
4671	F	4
5308	M	4	UPF3B	X_118975088_A_G (rs151096871)	Heterozygous	Missense
1349	M	5	SEMA5A	5_9224846_G_A	Heterozygous	Stop Gain
4721	M	8	KMT2A	11_118339563_C_T + 11_118372382_C_T (rs370006264)	Compound Heterozygous?	Ess. Splice
1182	F	9

## Sheet: Table S3
Table S3: DEGs identified in undifferentiated cells. EdgeR values are used as reference. Validated (in blue) and predicted targets (in red) of miR-146a are indicated also by separate column.
Ensembl	Gene	DeSeq2	EdgeR	Limma	Profils	Total	Nom	Chr	Start	End	Strand	Length	pval	pval_BH	pval_Bonf	miR-Mut_Diff_1	miR-Mut_Diff_2	miR-Mut_Diff_3	Moy miR-Mut_Diff	STD	miR-146a_Diff_1	miR-146a_Diff_2	miR-146a_Diff_3	Moy miR-146a_Diff	STD	Ratio	Fold Change	Delta	Flags Mut	Flags miR-146a	Flags_tot	Target
ENSG00000000971	CFH	1	1	1	UUU	3	complement factor H	1	196621008	196716634	+	8144	7.59809e-07	9.05283e-05	0.0439967	7.13122	13.4637	18.6443	13.0797	5.76613	4.36036	5.97473	5.42354	5.25288	0.820601	0.401604	-2.49001	7.82685	3	0	3	Validated
ENSG00000001630	CYP51A1	1	1	1	DDD	3	cytochrome P450 family 51 subfamily A member 1	7	91741465	91772266	-	4074	6.4439e-11	1.8381e-08	3.73134e-06	8.1586	6.66172	15.0336	9.95131	4.46458	17.698	29.1514	47.5397	31.463	15.0546	3.1617	3.1617	21.5117	2	3	5
ENSG00000002587	HS3ST1	1	1	0	DDn	2	heparan sulfate-glucosamine 3-sulfotransferase 1	4	11394774	11431389	-	8166	0.0115595	0.277926	1	5.62037	3.2958	3.54504	4.15374	1.27624	8.14362	8.53533	4.21831	6.96575	2.3874	1.67699	1.67699	2.81202	0	2	2
ENSG00000003147	ICA1	1	1	1	DDD	3	islet cell autoantigen 1	7	8152814	8302317	-	4891	0.00419823	0.132119	1	3.98865	3.99703	1.90382	3.2965	1.2061	6.73292	7.09089	4.41918	6.081	1.45026	1.84468	1.84468	2.7845	0	2	2
ENSG00000003436	TFPI	1	1	0	UUn	2	tissue factor pathway inhibitor	2	188328957	188430487	-	11714	0.000398982	0.0201773	1	57.4124	94.1055	84.2276	78.5818	18.9869	34.8829	60.2069	60.8642	51.9847	14.8142	0.661536	-1.51163	26.5971	3	3	6
ENSG00000004399	PLXND1	1	1	1	UUU	3	plexin D1	3	129274018	129325661	-	9738	7.24668e-11	2.02714e-08	4.19619e-06	247.538	319.552	326.21	297.766	43.6264	175.056	141.292	96.2177	137.522	39.5541	0.461845	-2.16523	160.245	3	3	6
ENSG00000005108	THSD7A	1	1	1	DDD	3	thrombospondin type 1 domain containing 7A	7	11409984	11871824	-	10923	0.00737578	0.202337	1	16.7402	13.0429	10.2412	13.3415	3.25977	20.0705	21.7979	18.4802	20.1162	1.65932	1.5078	1.5078	6.77474	3	3	6
ENSG00000005339	CREBBP	1	1	1	DDD	3	CREB binding protein	16	3775055	3930727	-	15068	0.000340678	0.0176923	1	121.352	103.993	114.098	113.147	8.71829	152.549	190.797	168.933	170.76	19.1897	1.50918	1.50918	57.6123	3	3	6
ENSG00000005379	TSPOAP1	1	1	0	DDn	2	TSPO associated protein 1	17	56378592	56406152	-	11382	0.0164975	0.354073	1	7.31252	10.9392	4.46413	7.57196	3.24534	11.3498	13.3282	10.0436	11.5739	1.65375	1.52852	1.52852	4.00191	2	3	5
ENSG00000005513	SOX8	1	1	1	UUU	3	SRY-box 8	16	1031808	1036979	+	4432	0.00109989	0.0461182	1	28.8875	26.6469	31.5771	29.0372	2.46854	22.1866	13.7222	19.1498	18.3528	4.2881	0.632047	-1.58216	10.6843	3	3	6
ENSG00000005884	ITGA3	1	1	1	UUU	3	integrin subunit alpha 3	17	48133332	48167845	+	9802	8.20939e-16	6.81409e-13	4.75365e-11	14.0207	23.7017	26.7191	21.4805	6.6342	4.55273	4.00504	5.0218	4.52652	0.508887	0.210727	-4.74547	16.954	3	0	3
ENSG00000006062	MAP3K14	1	1	1	UUU	3	mitogen-activated protein kinase kinase kinase 14	17	43340488	43394414	-	5132	1.76182e-05	0.00145533	1	16.0755	15.8479	24.9466	18.9566	5.1887	12.1192	8.33836	8.03488	9.49749	2.27557	0.501011	-1.99596	9.45915	3	3	6
ENSG00000006210	CX3CL1	1	1	1	UUU	3	C-X3-C motif chemokine ligand 1	16	57406370	57418960	+	5983	0.000258672	0.0140774	1	31.4257	34.0098	28.6886	31.3747	2.66098	26.8675	17.2676	12.521	18.8854	7.3088	0.601931	-1.66132	12.4893	3	3	6
ENSG00000006327	TNFRSF12A	1	1	1	UUU	3	tumor necrosis factor receptor superfamily member 12A	16	3068446	3072384	+	1848	5.26481e-19	1.05124e-15	3.04859e-14	32.3927	62.3396	77.2031	57.3118	22.8244	16.8002	7.02523	7.76705	10.5308	5.44211	0.183746	-5.44229	46.781	3	3	6
ENSG00000007372	PAX6	1	1	1	DDD	3	paired box 6	11	31806340	31839509	-	14776	1.78245e-08	3.05364e-06	0.00103213	58.621	52.873	29.4107	46.9683	15.4745	83.3599	112.666	82.8262	92.9508	17.0762	1.97901	1.97901	45.9826	3	3	6
ENSG00000007384	RHBDF1	1	1	1	UUU	3	rhomboid 5 homolog 1 (Drosophila)	16	108058	126354	-	5104	5.62832e-05	0.0038719	1	44.1169	63.7421	53.6352	53.8314	9.81409	40.5257	32.3686	25.042	32.6455	7.74557	0.606439	-1.64897	21.1859	3	3	6
ENSG00000008300	CELSR3	1	1	1	DDD	3	cadherin EGF LAG seven-pass G-type receptor 3	3	48673902	48700348	-	13888	5.13512e-06	0.000491487	0.297349	72.0374	78.6083	72.8047	74.4834	3.59273	121.834	129.08	127.554	126.156	3.82019	1.69374	1.69374	51.6725	3	3	6
ENSG00000010404	IDS	1	1	1	UUU	3	iduronate 2-sulfatase	X	148558521	148615470	-	10496	0.000134008	0.00809991	1	113.314	129.658	150.205	131.059	18.4853	85.2836	77.5402	90.3254	84.3831	6.44003	0.643856	-1.55314	46.6758	3	3	6
ENSG00000010610	CD4	1	1	1	UUU	3	CD4 molecule	12	6896024	6929974	+	4583	3.80523e-05	0.00279267	1	9.97162	9.25628	5.25191	8.15994	2.54369	4.93747	3.67676	1.94176	3.51866	1.5041	0.431212	-2.31904	4.64128	2	0	2
ENSG00000010818	HIVEP2	1	1	1	UUU	3	human immunodeficiency virus type I enhancer binding protein 2	6	143072604	143266338	-	9774	0.00164291	0.0633373	1	16.9215	27.0676	24.8153	22.9348	5.32802	12.1192	13.3282	17.5428	14.3301	2.8472	0.624819	-1.60046	8.60471	3	3	6
ENSG00000011021	CLCN6	1	1	0	DDn	2	chloride voltage-gated channel 6	1	11866207	11903201	+	6884	9.00726e-06	0.000803645	0.521565	62.0054	88.3554	83.0459	77.8022	13.9357	74.7033	121.07	215.268	137.014	71.6257	1.76105	1.76105	59.2116	3	3	6	Predicted
ENSG00000011201	ANOS1	1	1	1	DDD	3	anosmin 1	X	8496915	8700227	-	7131	2.10912e-24	1.35698e-20	1.22129e-19	2.23606	2.52444	0.787787	1.84943	0.930647	11.2857	49.1766	68.8991	43.1204	29.2803	23.3155	23.3155	41.271	0	3	3
ENSG00000011422	PLAUR	1	1	1	UUU	3	plasminogen activator, urokinase receptor	19	44150247	44174699	-	4457	7.85237e-07	9.29839e-05	0.0454691	11.9055	20.9669	22.7802	18.5509	5.82602	11.0292	7.94442	5.55746	8.17701	2.74326	0.440789	-2.26866	10.3738	3	2	5
ENSG00000014914	MTMR11	1	1	1	DDD	3	myotubularin related protein 11	1	149900543	149908791	-	4591	6.56955e-05	0.00441311	1	8.58164	12.7624	8.73131	10.0251	2.37177	15.3895	23.4393	18.0115	18.9468	4.10559	1.88993	1.88993	8.92166	3	3	6
ENSG00000015532	XYLT2	1	1	1	UUU	3	xylosyltransferase II	17	48423453	48440499	+	5472	0.00150055	0.0590281	1	35.0518	41.0221	40.9649	39.0129	3.43061	33.2798	24.2272	19.8863	25.7978	6.8335	0.661262	-1.51226	13.2152	3	3	6
ENSG00000018625	ATP1A2	0	1	0	nDn	1	ATPase Na+/K+ transporting subunit alpha 2	1	160085549	160113381	+	6298	0.000141102	0.00839725	1	4.47212	2.38419	0.393894	2.41674	2.03931	8.40011	8.14139	2.61134	6.38428	3.27003	2.6417	2.6417	3.96754	0	2	2
ENSG00000019549	SNAI2	1	1	0	UUn	2	snail family zinc finger 2	8	49830249	49834299	-	2282	0.000577766	0.0272218	1	11.3012	14.9363	14.5084	13.582	1.98677	11.6704	7.35351	3.21395	7.41262	4.22853	0.54577	-1.83227	6.16933	3	2	5
ENSG00000019991	HGF	1	1	1	DDD	3	hepatocyte growth factor	7	81328322	81399754	-	8897	3.84799e-16	3.53679e-13	2.22818e-11	0.664775	0.771357	0.525191	0.653774	0.123451	3.9115	12.8686	7.09748	7.95921	4.54032	12.1742	12.1742	7.30543	0	2	2
ENSG00000020577	SAMD4A	0	1	0	nUn	1	sterile alpha motif domain containing 4A	14	55033815	55260033	+	12170	2.24768e-05	0.0017952	1	78.0204	211.001	247.234	178.752	89.0972	63.4177	85.1563	145.9	98.158	42.7506	0.54913	-1.82106	80.5938	3	3	6
ENSG00000021355	SERPINB1	1	1	1	UUU	3	serpin family B member 1	6	2832566	2842240	-	3226	4.57993e-18	6.91609e-15	2.65201e-13	12.4494	15.918	18.2504	15.5393	2.91898	2.82141	1.90403	1.67393	2.13313	0.607075	0.137273	-7.28474	13.4061	3	0	3
ENSG00000021762	OSBPL5	1	1	1	UUU	3	oxysterol binding protein like 5	11	3108346	3187969	-	7466	0.000324905	0.0169645	1	29.1897	38.077	38.4046	35.2237	5.22825	23.3408	20.0252	21.7611	21.709	1.65841	0.616318	-1.62254	13.5147	3	3	6
ENSG00000023171	GRAMD1B	1	1	1	DDD	3	GRAM domain containing 1B	11	123396344	123498482	+	9770	0.0107646	0.264457	1	7.85643	6.17085	8.33741	7.4549	1.13772	11.0292	12.606	11.5836	11.7396	0.799919	1.57475	1.57475	4.2847	2	3	5
ENSG00000023572	GLRX2	1	1	1	UUU	3	glutaredoxin 2	1	193065598	193075244	-	1299	0.0365254	0.589629	1	7.13122	5.96048	9.19085	7.42752	1.63544	5.32221	4.39898	5.0218	4.91433	0.470907	0.661638	-1.5114	2.51319	2	0	2
ENSG00000023608	SNAPC1	1	1	0	UUn	2	small nuclear RNA activating complex polypeptide 1	14	62229075	62263146	+	2656	0.00141166	0.0561415	1	13.0538	26.3664	22.1893	20.5365	6.80848	9.81082	13.4596	14.3958	12.5554	2.42254	0.61137	-1.63567	7.98109	3	3	6
ENSG00000024422	EHD2	1	1	0	UUn	2	EH domain containing 2	19	48216600	48246391	+	3923	0.0309711	0.532951	1	4.53255	8.76542	6.63054	6.64284	2.11646	4.29624	4.39898	4.0844	4.25987	0.160412	0.641273	-1.5594	2.38297	2	0	2
ENSG00000026103	FAS	1	1	1	UUU	3	Fas cell surface death receptor	10	90750414	90775542	+	3562	2.28199e-05	0.00181509	1	12.6912	19.2138	14.7054	15.5368	3.33986	7.11765	8.66664	6.82965	7.53798	0.987998	0.48517	-2.06113	7.99879	3	3	6	Validated
ENSG00000028137	TNFRSF1B	1	1	1	UUU	3	tumor necrosis factor receptor superfamily member 1B	1	12227060	12269285	+	3766	1.43827e-06	0.000158032	0.083283	10.999	7.71357	5.58016	8.09758	2.72975	4.80923	2.36363	0.73653	2.63646	2.05001	0.325587	-3.07138	5.46111	2	0	2
ENSG00000029153	ARNTL2	1	1	0	UUn	2	aryl hydrocarbon receptor nuclear translocator like 2	12	27485787	27576241	+	5002	0.00012102	0.00743124	1	37.6504	37.6562	60.3314	45.2127	13.0932	35.5883	25.212	22.3637	27.7214	6.96021	0.613132	-1.63097	17.4913	3	3	6
ENSG00000029639	TFB1M	1	1	1	UUU	3	transcription factor B1, mitochondrial	6	155578643	155635627	-	2736	0.0144311	0.323011	1	11.4825	14.796	13.5893	13.2893	1.67703	8.84898	8.60098	8.77141	8.74046	0.126861	0.657708	-1.52043	4.54882	3	3	6
ENSG00000031081	ARHGAP31	1	1	1	UUU	3	Rho GTPase activating protein 31	3	119013220	119139561	+	9384	3.321e-06	0.000330985	0.192302	9.24641	10.5886	12.2107	10.6819	1.48434	5.5787	4.33332	3.21395	4.37532	1.18293	0.409601	-2.4414	6.30659	3	0	3
ENSG00000033122	LRRC7	1	1	1	UUU	3	leucine rich repeat containing 7	1	70034081	70617628	+	14652	0.00111265	0.0465184	1	17.2841	28.6103	20.2199	22.0381	5.87793	12.2475	13.9848	14.128	13.4534	1.04682	0.610462	-1.6381	8.58468	3	3	6
ENSG00000035664	DAPK2	1	1	1	DDD	3	death-associated protein kinase 2	15	64199235	64364232	-	7041	5.36257e-05	0.0037188	1	3.26344	2.17382	2.49466	2.64397	0.559944	8.14362	7.09089	3.95048	6.395	2.18147	2.41871	2.41871	3.75102	0	2	2
ENSG00000042317	SPATA7	1	1	0	DDn	2	spermatogenesis associated 7	14	88851268	88936694	+	6872	0.00823204	0.218411	1	11.7846	11.7807	7.54963	10.3717	2.44396	10.0032	17.7929	20.0872	15.9611	5.28568	1.53891	1.53891	5.58942	3	3	6
ENSG00000042493	CAPG	1	1	1	DDD	3	capping actin protein, gelsolin like	2	85621871	85645555	-	2607	0.000546787	0.0259735	1	7.07079	7.08246	11.0947	8.41597	2.31983	10.1956	18.3181	16.7393	15.0843	4.30677	1.79235	1.79235	6.66837	3	3	6
ENSG00000044524	EPHA3	1	1	0	DDn	2	EPH receptor A3	3	89156674	89531284	+	6674	7.14714e-07	8.60406e-05	0.0413855	105.699	86.5322	56.655	82.9621	24.7162	99.3907	183.247	168.866	150.501	44.8433	1.8141	1.8141	67.5392	3	3	6
ENSG00000046889	PREX2	1	1	1	DDD	3	phosphatidylinositol-3,4,5-trisphosphate dependent Rac exchange factor 2	8	68864353	69149265	+	12058	1.2986e-10	3.51382e-08	7.51957e-06	106.606	89.3371	82.7176	92.8868	12.3333	159.089	202.419	225.177	195.562	33.5734	2.10538	2.10538	102.675	3	3	6
ENSG00000047648	ARHGAP6	1	1	1	UUU	3	Rho GTPase activating protein 6	X	11136239	11683821	-	8357	0.00330857	0.109807	1	12.0264	10.0978	10.1756	10.7666	1.09172	8.27187	6.95957	3.6157	6.28238	2.40082	0.583508	-1.71377	4.48419	3	2	5
ENSG00000048052	HDAC9	1	1	0	UUn	2	histone deacetylase 9	7	18126572	19042039	+	16827	6.54851e-08	9.95254e-06	0.00379192	31.9092	54.2053	90.2016	58.772	29.4133	26.2904	28.6262	29.3273	28.0813	1.59006	0.4778	-2.09292	30.6907	3	3	6
ENSG00000048342	CC2D2A	1	1	1	DDD	3	coiled-coil and C2 domain containing 2A	4	15471489	15603180	+	7570	1.614e-07	2.21466e-05	0.00934587	23.6902	15.9881	22.5176	20.732	4.1499	35.0112	37.7524	51.825	41.5295	9.02086	2.00316	2.00316	20.7976	3	3	6
ENSG00000048392	RRM2B	1	1	1	UUU	3	ribonucleotide reductase regulatory TP53 inducible subunit M2B	8	103216730	103251346	-	5548	1.85839e-08	3.15572e-06	0.0010761	133.801	153.149	144.034	143.661	9.67954	81.6286	72.6159	70.3721	74.8722	5.95778	0.521172	-1.91875	68.7892	3	3	6	Predicted
ENSG00000048540	LMO3	1	1	1	DDD	3	LIM domain only 3	12	16701307	16763528	-	10268	1.6201e-12	6.29609e-10	9.38117e-08	7.91686	6.80196	3.80764	6.17549	2.12504	14.7483	30.5959	22.7655	22.7032	7.92397	3.67634	3.67634	16.5277	1	3	4
ENSG00000048545	GUCA1A	1	1	1	UUU	3	guanylate cyclase activator 1A	6	42123144	42147794	+	2317	0.00247836	0.0872803	1	12.389	14.4454	14.771	13.8685	1.29157	8.0795	9.19189	7.49922	8.25687	0.860162	0.59537	-1.67963	5.6116	3	3	6
ENSG00000049246	PER3	1	1	1	UUU	3	period circadian clock 3	1	7844380	7905237	+	8059	1.21328e-11	4.01457e-09	7.0255e-07	11.3616	12.5521	11.4886	11.8007	0.653759	2.62904	3.54544	3.01308	3.06252	0.460196	0.259519	-3.85328	8.73823	3	0	3
ENSG00000049323	LTBP1	1	1	1	DDD	3	latent transforming growth factor beta binding protein 1	2	33172039	33624576	+	7329	8.20839e-06	0.000741508	0.475307	97.2384	96.8403	106.876	100.318	5.68293	116.832	187.58	198.595	167.669	44.3694	1.67137	1.67137	67.3508	3	3	6
ENSG00000050344	NFE2L3	1	1	0	UUn	2	nuclear factor, erythroid 2 like 3	7	26191860	26226745	+	4249	0.00966926	0.245726	1	7.37296	13.5338	17.5283	12.8117	5.11602	8.46424	8.73229	7.29835	8.16496	0.762382	0.637306	-1.5691	4.64671	3	3	6
ENSG00000050405	LIMA1	1	1	1	UUU	3	LIM domain and actin binding 1	12	50569571	50677329	-	6317	0.000131257	0.00794196	1	130.9	177.763	197.012	168.558	34.0036	102.276	101.505	121.996	108.592	11.6145	0.644242	-1.55221	59.966	3	3	6
ENSG00000050426	LETMD1	1	1	1	DDD	3	LETM1 domain containing 1	12	51441745	51454207	+	4400	0.00251424	0.0882882	1	19.5202	21.598	16.2153	19.1112	2.71456	23.6614	30.1363	33.6795	29.1591	5.08006	1.52576	1.52576	10.0479	3	3	6
ENSG00000050820	BCAR1	1	1	1	UUU	3	BCAR1, Cas family scaffolding protein	16	75262928	75301951	-	8335	4.03943e-10	1.01257e-07	2.33903e-05	215.447	256.09	254.587	242.041	23.0434	134.658	116.212	101.708	117.526	16.5144	0.485562	-2.05947	124.515	3	3	6
ENSG00000059804	SLC2A3	1	1	1	UUU	3	solute carrier family 2 member 3	12	8071826	8088871	-	6159	4.27375e-06	0.000415221	0.247472	290.688	442.198	410.7	381.195	79.9481	193.331	230.322	251.023	224.892	29.2269	0.589966	-1.69501	156.303	3	3	6
ENSG00000060138	YBX3	1	1	1	UUU	3	Y-box binding protein 3	12	10851683	10875911	-	8615	6.05124e-07	7.50314e-05	0.0350397	70.587	95.1574	101.559	89.1011	16.35	55.3382	43.9898	50.0841	49.804	5.67938	0.558961	-1.78903	39.2971	3	3	6
ENSG00000060656	PTPRU	1	1	1	DDD	3	protein tyrosine phosphatase, receptor type U	1	29563028	29653325	+	6700	0.000214261	0.0119526	1	15.3503	20.5461	18.6443	18.1802	2.62884	26.3546	35.3888	29.729	30.4908	4.56503	1.67714	1.67714	12.3106	3	3	6
ENSG00000062038	CDH3	1	1	0	DDn	2	cadherin 3	16	68670092	68756519	+	5009	0.00119074	0.0492148	1	14.5646	21.1071	13.9832	16.5517	3.95585	19.6858	34.4696	24.9751	26.3768	7.49093	1.59361	1.59361	9.82516	3	3	6
ENSG00000064309	CDON	1	1	1	DDD	3	cell adhesion associated, oncogene regulated	11	125825691	125933230	-	10600	9.28717e-11	2.56083e-08	5.37774e-06	28.2227	29.9427	33.7435	30.6363	2.82503	45.1426	78.4593	87.3123	70.3048	22.2361	2.29482	2.29482	39.6685	3	3	6	Predicted
ENSG00000064687	ABCA7	1	1	1	UUU	3	ATP binding cassette subfamily A member 7	19	1040102	1065571	+	8365	2.01874e-05	0.00163948	1	9.60902	14.5155	11.1603	11.7616	2.50792	6.79704	5.25251	3.95048	5.33334	1.425	0.453453	-2.2053	6.42828	3	1	4
ENSG00000064692	SNCAIP	1	1	1	DDD	3	synuclein alpha interacting protein	5	121647049	121799914	+	7325	6.10718e-10	1.47348e-07	3.53636e-05	12.4494	11.4301	11.0947	11.6581	0.705557	20.84	27.6413	40.0405	29.5073	9.7353	2.53106	2.53106	17.8492	3	3	6
ENSG00000064932	SBNO2	1	1	1	UUU	3	strawberry notch homolog 2 (Drosophila)	19	1107636	1174282	-	6476	3.83047e-05	0.00280409	1	26.2888	37.516	43.0657	35.6235	8.54705	21.0323	21.6009	18.5472	20.3935	1.62403	0.572473	-1.74681	15.23	3	3	6
ENSG00000065054	SLC9A3R2	1	1	1	UUU	3	SLC9A3 regulator 2	16	2075357	2089027	+	3550	0.00132123	0.0533885	1	8.40034	13.4637	11.7512	11.2051	2.57547	6.73292	6.30301	5.62441	6.22011	0.558881	0.555117	-1.80142	4.98494	3	1	4
ENSG00000065308	TRAM2	1	1	0	UUn	2	translocation associated membrane protein 2	6	52362200	52441713	-	6908	3.01707e-05	0.00230479	1	76.0865	114.231	150.861	113.726	37.3899	75.2163	71.1058	64.2121	70.1781	5.56047	0.617079	-1.62054	43.5481	3	3	6
ENSG00000065802	ASB1	1	1	1	UUU	3	ankyrin repeat and SOCS box containing 1	2	239335383	239360891	+	7410	2.09761e-05	0.0016964	1	125.159	121.664	155.851	134.224	18.8101	94.0043	70.8432	81.621	82.1562	11.5898	0.61208	-1.63377	52.0683	3	3	6
ENSG00000065989	PDE4A	1	1	1	UUU	3	phosphodiesterase 4A	19	10527449	10580305	+	6644	0.00116374	0.0482363	1	13.8394	13.674	13.5893	13.7009	0.127185	8.14362	7.87876	7.43226	7.81822	0.359525	0.570634	-1.75244	5.88271	3	3	6
ENSG00000066032	CTNNA2	1	1	1	DDD	3	catenin alpha 2	2	79412357	80875905	+	7538	1.08859e-07	1.56803e-05	0.00630349	22.2397	22.9303	20.3512	21.8404	1.33515	33.2157	44.6463	53.365	43.7423	10.105	2.00282	2.00282	21.9019	3	3	6
ENSG00000066056	TIE1	0	1	0	nUn	1	tyrosine kinase with immunoglobulin like and EGF like domains 1	1	43766664	43788779	+	6694	9.60808e-05	0.00612727	1	23.388	27.9792	22.4519	24.6064	2.95822	19.8781	14.5101	4.15135	12.8465	7.99428	0.522081	-1.91541	11.7599	3	2	5
ENSG00000066468	FGFR2	1	1	1	DDD	3	fibroblast growth factor receptor 2	10	123237848	123357972	-	7543	6.63097e-17	7.9993e-14	3.83966e-12	13.9603	8.20443	4.85802	9.00757	4.60397	25.8416	56.8584	49.2806	43.9935	16.1702	4.88406	4.88406	34.9859	2	3	5
ENSG00000067057	PFKP	1	1	1	UUU	3	phosphofructokinase, platelet	10	3108525	3179904	+	4827	3.17733e-06	0.000318862	0.183984	20.3058	38.9184	41.0306	33.4183	11.4047	16.0308	18.1868	18.2124	17.4767	1.25225	0.522967	-1.91217	15.9416	3	3	6
ENSG00000067066	SP100	1	1	1	UUU	3	SP100 nuclear antigen	2	231280657	231408805	+	12691	0.00134943	0.0542105	1	6.82905	9.67702	11.029	9.17836	2.14393	3.78326	5.7121	5.35659	4.95065	1.0265	0.539383	-1.85397	4.22771	3	0	3
ENSG00000067182	TNFRSF1A	1	1	1	UUU	3	tumor necrosis factor receptor superfamily member 1A	12	6437923	6451280	-	4005	6.47881e-06	0.000603144	0.375155	54.0281	69.2117	84.7528	69.3308	15.3627	42.2571	38.7372	40.1074	40.3672	1.77423	0.582241	-1.7175	28.9636	3	3	6
ENSG00000068615	REEP1	1	0	0	Dnn	1	receptor accessory protein 1	2	86441116	86565206	-	5326	0.03186	0.544314	1	6.76862	6.17085	4.98932	5.97626	0.905469	9.29784	8.20704	9.37402	8.95964	0.652875	1.4992	1.4992	2.98337	1	3	4
ENSG00000069020	MAST4	1	1	1	UUU	3	microtubule associated serine/threonine kinase family member 4	5	65892176	66465423	+	14697	0.000664557	0.0305649	1	26.168	32.1165	36.829	31.7045	5.34248	20.0064	21.7979	17.6767	19.827	2.06644	0.625369	-1.59906	11.8775	3	3	6
ENSG00000069399	BCL3	1	1	1	UUU	3	B-cell CLL/lymphoma 3	19	45250962	45263301	+	3242	3.12937e-10	8.01797e-08	1.81206e-05	7.01035	16.3387	18.5786	13.9759	6.13544	1.92369	3.47979	5.4905	3.63133	1.78823	0.259827	-3.84871	10.3446	3	0	3
ENSG00000069667	RORA	1	1	1	DDD	3	RAR related orphan receptor A	15	60780483	61521518	-	17033	1.26936e-05	0.00109869	0.735024	13.5977	11.7807	14.1802	13.1862	1.25153	26.0981	28.0353	21.6272	25.2535	3.28645	1.91515	1.91515	12.0673	3	3	6
ENSG00000069974	RAB27A	1	1	1	UUU	3	RAB27A, member RAS oncogene family	15	55495164	55611311	-	5603	0.00337753	0.111439	1	11.3012	10.238	13.458	11.6657	1.64068	8.0795	7.15654	5.42354	6.88653	1.34841	0.590321	-1.69399	4.77921	3	2	5
ENSG00000070193	FGF10	1	1	1	DDD	3	fibroblast growth factor 10	5	44303646	44389808	-	3011	1.68442e-07	2.29497e-05	0.00975363	21.575	15.2168	8.27176	15.0212	6.65376	30.1378	41.5605	26.8499	32.8494	7.72106	2.18687	2.18687	17.8282	3	3	6
ENSG00000070495	JMJD6	1	1	1	UUU	3	arginine demethylase and lysine hydroxylase	17	74708919	74722866	-	5949	0.00267999	0.0929809	1	24.2945	30.5036	36.6977	30.4986	6.20163	21.353	20.0908	18.9489	20.1309	1.20252	0.660059	-1.51502	10.3677	3	3	6	Predicted
ENSG00000070785	EIF2B3	1	1	1	UUU	3	eukaryotic translation initiation factor 2B subunit gamma	1	45316450	45452282	-	3043	0.00202493	0.0746839	1	27.0745	30.7841	40.571	32.8099	6.9726	23.4049	21.01	20.2881	21.5677	1.63153	0.657353	-1.52125	11.2422	3	3	6
ENSG00000070808	CAMK2A	0	1	0	nUn	1	calcium/calmodulin dependent protein kinase II alpha	5	149599054	149669854	-	6150	0.0166132	0.355502	1	12.2681	8.48492	6.76184	9.17163	2.81664	10.1956	4.85857	2.20959	5.75457	4.06768	0.627432	-1.5938	3.41705	3	1	4
ENSG00000071243	ING3	1	1	1	DDD	3	inhibitor of growth family member 3	7	120590803	120617270	+	5214	0.000999783	0.0427882	1	24.5967	25.034	23.6336	24.4214	0.716464	30.7149	39.7878	42.4509	37.6512	6.15282	1.54173	1.54173	13.2298	3	3	6
ENSG00000072110	ACTN1	1	1	1	UUU	3	actinin alpha 1	14	69340860	69446157	-	10626	1.29501e-11	4.26067e-09	7.49878e-07	321.751	500.26	587.164	469.725	135.316	263.738	188.565	148.645	200.316	58.4393	0.426454	-2.34492	269.409	3	3	6
ENSG00000072133	RPS6KA6	1	1	1	DDD	3	ribosomal protein S6 kinase A6	X	83318984	83442933	-	2890	5.45502e-05	0.00376039	1	21.3332	18.9333	20.8764	20.381	1.27435	24.3667	38.6716	42.6518	35.23	9.61608	1.72858	1.72858	14.8491	3	3	6
ENSG00000072134	EPN2	1	1	1	UUU	3	epsin 2	17	19118928	19240028	+	9844	6.26023e-05	0.00424472	1	88.2942	101.118	105.432	98.2814	8.91414	73.485	63.2927	48.611	61.7962	12.5043	0.628768	-1.59041	36.4852	3	3	6
ENSG00000072786	STK10	1	1	1	UUU	3	serine/threonine kinase 10	5	171469077	171615390	-	9083	2.72615e-13	1.32654e-10	1.57858e-08	66.8401	111.917	116.527	98.4279	27.4528	40.7822	42.8079	32.7421	38.7774	5.32396	0.393968	-2.53828	59.6505	3	3	6
ENSG00000072952	MRVI1	1	1	1	DDD	3	murine retrovirus integration site 1 homolog	11	10594638	10715535	-	7702	8.08037e-05	0.00524545	1	4.23038	3.99703	4.13588	4.1211	0.117378	10.7727	10.1111	6.02616	8.96997	2.57078	2.1766	2.1766	4.84887	0	2	2
ENSG00000073050	XRCC1	1	1	1	DDD	3	X-ray repair complementing defective repair in Chinese hamster cells 1	19	44047192	44084625	-	3459	4.51934e-05	0.00321095	1	42.183	43.757	38.7985	41.5795	2.53371	56.3641	75.5705	71.3765	67.7704	10.0982	1.6299	1.6299	26.1909	3	3	6
ENSG00000073910	FRY	1	1	1	DDD	3	FRY microtubule binding protein	13	32605437	32870794	+	16059	0.00340302	0.112089	1	3.98865	5.3995	3.15115	4.17976	1.13629	6.73292	6.63129	9.24011	7.53477	1.47774	1.80268	1.80268	3.35501	0	3	3
ENSG00000074660	SCARF1	1	1	1	UUU	3	scavenger receptor class F member 1	17	1537152	1549041	-	4957	1.84583e-06	0.000196116	0.106883	16.982	24.473	22.7145	21.3898	3.91728	10.1314	12.3434	7.83401	10.1029	2.25483	0.472324	-2.11719	11.2869	3	3	6
ENSG00000075223	SEMA3C	1	1	0	DDn	2	semaphorin 3C	7	80371854	80551675	-	6268	7.59175e-07	9.05283e-05	0.04396	124.373	137.652	126.965	129.663	7.03867	130.554	250.807	320.458	233.94	96.0687	1.80421	1.80421	104.276	3	3	6
ENSG00000075340	ADD2	1	1	1	DDD	3	adducin 2	2	70834750	70995357	-	12673	2.50541e-06	0.000258142	0.145076	154.167	119.42	130.51	134.699	17.7484	190.509	209.247	294.612	231.456	55.4913	1.71832	1.71832	96.757	3	3	6
ENSG00000075391	RASAL2	1	1	0	DDn	2	RAS protein activator like 2	1	178062864	178448644	+	11818	0.000145765	0.00865692	1	83.8825	93.825	94.0093	90.5723	5.79424	95.3509	142.868	182.593	140.271	43.6788	1.54871	1.54871	49.6983	3	3	6
ENSG00000075420	FNDC3B	1	1	1	UUU	3	fibronectin type III domain containing 3B	3	171757418	172119455	+	13299	0.000277903	0.0149693	1	141.114	199.641	224.519	188.425	42.8192	109.33	125.601	137.463	124.131	14.1243	0.658784	-1.51795	64.2934	3	3	6
ENSG00000075426	FOSL2	1	1	1	UUU	3	FOS like antigen 2	2	28615315	28640179	+	7157	9.03068e-19	1.68684e-15	5.22922e-14	33.7222	107.569	116.527	85.9394	45.4427	18.5316	13.5909	18.748	16.9568	2.91701	0.197311	-5.06813	68.9826	3	3	6
ENSG00000075461	CACNG4	1	1	1	DDD	3	calcium voltage-gated channel auxiliary subunit gamma 4	17	64961026	65029514	+	3380	2.72492e-05	0.00212364	1	42.4247	39.4794	41.1619	41.022	1.47761	64.3154	64.0806	75.1261	67.8407	6.31044	1.65376	1.65376	26.8187	3	3	6
ENSG00000075651	PLD1	1	1	1	UUU	3	phospholipase D1	3	171318195	171528740	-	9953	0.000551972	0.0261756	1	5.3182	8.13431	9.1252	7.5259	1.97508	2.82141	3.93938	4.35223	3.70434	0.79201	0.492212	-2.03164	3.82156	2	0	2
ENSG00000076043	REXO2	1	1	1	UUU	3	RNA exonuclease 2	11	114310108	114321001	+	3699	3.93562e-08	6.3657e-06	0.00227892	22.0584	36.394	41.4901	33.3142	10.0753	18.5957	12.2121	14.9315	15.2464	3.20343	0.457655	-2.18505	18.0678	3	3	6
ENSG00000076555	ACACB	1	1	1	DDD	3	acetyl-CoA carboxylase beta	12	109554400	109706031	+	14159	0.00458469	0.140836	1	14.0811	10.6587	12.2763	12.3387	1.71205	20.6476	19.8939	17.0072	19.1829	1.92155	1.55469	1.55469	6.84414	3	3	6
ENSG00000076604	TRAF4	1	1	1	UUU	3	TNF receptor associated factor 4	17	27071002	27077974	+	4594	6.42574e-05	0.00433158	1	111.682	132.112	137.272	127.022	13.533	97.5311	76.5553	66.1538	80.0801	15.9828	0.630442	-1.58619	46.9421	3	3	6
ENSG00000076706	MCAM	1	1	1	UUU	3	melanoma cell adhesion molecule	11	119179241	119192231	-	7420	3.87473e-05	0.00282933	1	21.3332	29.6622	31.3145	27.4366	5.34989	18.7239	14.1818	12.3871	15.0976	3.26617	0.550271	-1.81729	12.339	3	3	6
ENSG00000076770	MBNL3	1	1	1	DDD	3	muscleblind like splicing regulator 3	X	131503345	131623996	-	12199	1.95664e-06	0.000205965	0.113299	34.8705	21.1772	33.5466	29.8648	7.55268	71.2407	51.2776	39.8396	54.1193	15.8922	1.81215	1.81215	24.2545	3	3	6
ENSG00000077150	NFKB2	1	1	1	UUU	3	nuclear factor kappa B subunit 2	10	104153867	104162281	+	4479	0.000655334	0.030285	1	28.6457	36.2538	43.9848	36.2948	7.6696	23.4049	22.0605	23.7029	23.0561	0.874971	0.635246	-1.57419	13.2387	3	3	6
ENSG00000077264	PAK3	1	1	1	UUU	3	p21 protein (Cdc42/Rac)-activated kinase 3	X	110187513	110470589	+	10312	1.41892e-31	4.10812e-27	8.21625e-27	20.0037	20.5461	23.3054	21.2851	1.77054	0.320615	0	0	0.106872	0.185107	0.00502097	-199.165	21.1782	3	0	3	Predicted
ENSG00000077616	NAALAD2	1	1	1	DDD	3	N-acetylated alpha-linked acidic dipeptidase 2	11	89864683	89926062	+	7254	1.07097e-08	1.91404e-06	0.000620148	24.1736	21.4577	14.3771	20.0028	5.05772	42.3853	45.3029	40.3753	42.6878	2.4777	2.13409	2.13409	22.685	3	3	6
ENSG00000077713	SLC25A43	1	1	1	DDD	3	solute carrier family 25 member 43	X	118533023	118588441	+	3115	1.62677e-05	0.00136717	0.941982	3.62604	4.41777	6.56489	4.86957	1.52062	8.01538	10.1111	14.7976	10.9747	3.47259	2.25373	2.25373	6.10511	1	3	4
ENSG00000078053	AMPH	1	1	1	DDD	3	amphiphysin	7	38423305	38671167	-	5636	0.000444759	0.0219555	1	39.5239	32.1165	26.3909	32.6771	6.58443	48.4129	57.9089	45.531	50.6176	6.47679	1.54902	1.54902	17.9405	3	3	6	Predicted
ENSG00000078114	NEBL	1	1	1	DDD	3	nebulette	10	21068902	21463116	-	13718	7.60676e-08	1.13523e-05	0.0044047	108.056	87.3737	79.5008	91.6435	14.7487	162.937	169.984	178.709	170.543	7.9011	1.86094	1.86094	78.8998	3	3	6
ENSG00000078237	TIGAR	1	1	1	UUU	3	TP53 induced glycolysis regulatory phosphatase	12	4430371	4462338	+	1602	8.45833e-07	9.95487e-05	0.0489779	36.2604	41.7234	49.8275	42.6038	6.82626	26.6111	18.8434	21.6272	22.3605	3.93542	0.524849	-1.90531	20.2432	3	3	6
ENSG00000078295	ADCY2	1	1	1	DDD	3	adenylate cyclase 2 (brain)	5	7396321	7830194	+	17784	1.06539e-12	4.31407e-10	6.16912e-08	54.995	51.2602	45.2321	50.4958	4.92613	80.0896	146.414	145.833	124.112	38.1257	2.45787	2.45787	73.6164	3	3	6
ENSG00000078401	EDN1	1	1	0	UUn	2	endothelin 1	6	12290596	12297427	+	2033	1.20433e-12	4.80943e-10	6.97367e-08	2.17563	21.8084	19.4977	14.4939	10.7303	0.833599	2.95454	1.47306	1.75373	1.08797	0.120998	-8.26461	12.7402	2	0	2
ENSG00000080546	SESN1	1	1	1	UUU	3	sestrin 1	6	109307640	109416022	-	5121	4.78852e-05	0.00335283	1	80.6795	88.9865	73.9207	81.1956	7.54616	58.6726	51.9998	40.9109	50.5278	8.97185	0.622297	-1.60695	30.6678	3	3	6
ENSG00000081189	MEF2C	1	1	0	UUn	2	myocyte enhancer factor 2C	5	88013975	88199922	-	9053	1.33481e-05	0.00115189	0.772921	10.0321	17.3906	23.1084	16.8437	6.55532	5.64283	8.73229	10.0436	8.13957	2.25947	0.483242	-2.06936	8.70411	3	2	5
ENSG00000081479	LRP2	1	1	0	DDn	2	LDL receptor related protein 2	2	169983619	170219195	-	16260	5.84288e-06	0.000551029	0.338332	467.155	436.097	477.071	460.108	21.3767	518.883	734.695	1069.51	774.362	277.448	1.683	1.683	314.255	3	3	6	Predicted
ENSG00000082397	EPB41L3	1	1	1	UUU	3	erythrocyte membrane protein band 4.1 like 3	18	5392383	5630699	-	10975	7.77914e-18	1.0725e-14	4.50451e-13	35.2935	31.2049	40.4397	35.646	4.62751	10.1314	6.82826	8.50358	8.48776	1.65164	0.238112	-4.1997	27.1583	3	3	6
ENSG00000082438	COBLL1	1	1	1	UUU	3	cordon-bleu WH2 repeat protein like 1	2	165510134	165700189	-	17176	0.00179198	0.0676873	1	19.9432	23.7718	25.0779	22.931	2.66859	16.7361	14.7727	11.6506	14.3865	2.56467	0.627381	-1.59393	8.54453	3	3	6
ENSG00000083067	TRPM3	1	1	1	DDD	3	transient receptor potential cation channel subfamily M member 3	9	73143979	74061820	-	19912	5.87965e-06	0.000553596	0.340461	20.7289	14.0247	8.8626	14.5387	5.94982	29.3683	34.9292	20.6898	28.3291	7.17634	1.94853	1.94853	13.7904	3	3	6
ENSG00000083457	ITGAE	1	1	1	UUU	3	integrin subunit alpha E	17	3617922	3704537	-	6657	0.00166241	0.0638764	1	25.4427	22.0187	31.0519	26.1711	4.56045	22.1224	14.1818	13.5923	16.6322	4.76383	0.635516	-1.57352	9.53895	3	3	6
ENSG00000083750	RRAGB	1	1	1	DDD	3	Ras related GTP binding B	X	55744172	55785207	+	2725	1.32781e-16	1.45737e-13	7.68868e-12	5.92254	6.66172	4.33283	5.63903	1.19005	17.5697	27.2474	35.4204	26.7458	8.93592	4.74299	4.74299	21.1068	0	3	3
ENSG00000083807	SLC27A5	1	1	1	DDD	3	solute carrier family 27 member 5	19	58990879	59023780	-	8025	0.0218393	0.423512	1	4.71386	5.60987	3.93894	4.75422	0.836196	6.28406	7.68179	8.50358	7.48981	1.12215	1.5754	1.5754	2.73559	0	2	2
ENSG00000084092	NOA1	1	1	0	DDn	2	nitric oxide associated 1	4	57829536	57844989	-	3415	6.228e-05	0.00422781	1	19.2785	25.595	16.6748	20.5161	4.58707	19.5575	34.2726	54.3693	36.0665	17.4751	1.75796	1.75796	15.5504	3	3	6
ENSG00000084112	SSH1	1	1	1	UUU	3	slingshot protein phosphatase 1	12	109176466	109251366	-	10039	2.95877e-06	0.00029848	0.171328	76.57	101.749	131.626	103.315	27.5615	66.8803	57.9746	55.3067	60.0539	6.06048	0.58127	-1.72037	43.2611	3	3	6	Predicted
ENSG00000085552	IGSF9	1	1	1	DDD	3	immunoglobulin superfamily member 9	1	159896829	159915386	-	6620	7.98301e-05	0.00519973	1	13.8394	11.1496	8.66566	11.2182	2.58755	19.9423	21.3383	20.9576	20.7461	0.721675	1.84932	1.84932	9.52785	3	3	6
ENSG00000085563	ABCB1	0	1	0	nUn	1	ATP binding cassette subfamily B member 1	7	87133175	87342611	-	5552	0.0230117	0.439476	1	11.4825	8.83554	7.41833	9.24545	2.06285	11.6063	4.20201	1.4061	5.73813	5.27073	0.620643	-1.61123	3.50732	3	1	4
ENSG00000085840	ORC1	1	1	1	DDD	3	origin recognition complex subunit 1	1	52838501	52870131	-	3157	7.36838e-06	0.000669806	0.426666	51.792	31.6957	37.8794	40.4557	10.2929	68.291	70.121	69.4347	69.2822	0.924469	1.71254	1.71254	28.8265	3	3	6
ENSG00000086062	B4GALT1	1	1	1	UUU	3	beta-1,4-galactosyltransferase 1	9	33104080	33167354	-	5065	0.0018043	0.068064	1	29.794	32.958	44.2474	35.6664	7.59783	29.0477	20.5504	21.0246	23.5409	4.77492	0.66003	-1.51508	12.1255	3	3	6
ENSG00000086619	ERO1B	1	1	1	UUU	3	endoplasmic reticulum oxidoreductase beta	1	236378855	236445319	-	5688	0.00415401	0.131012	1	7.43339	8.06418	7.02444	7.50734	0.523803	4.7451	4.07069	3.81657	4.21079	0.479859	0.56089	-1.78288	3.29655	3	0	3
ENSG00000087076	HSD17B14	1	1	1	DDD	3	hydroxysteroid (17-beta) dehydrogenase 14	19	49316274	49339935	-	1281	7.098e-11	1.99519e-08	4.1101e-06	2.05476	2.80493	1.50993	2.12321	0.650212	4.68098	10.505	13.9271	9.70437	4.67478	4.57062	4.57062	7.58117	0	2	2
ENSG00000087085	ACHE	1	1	1	UUU	3	acetylcholinesterase (Cartwright blood group)	7	100487615	100494594	-	3730	7.26438e-06	0.00066139	0.420644	7.79599	13.674	13.7206	11.7302	3.40722	5.83519	5.7121	3.68265	5.07665	1.2088	0.432784	-2.31062	6.65357	3	0	3
ENSG00000087088	BAX	1	1	1	UUU	3	BCL2 associated X protein	19	49458072	49465055	+	2587	2.52684e-08	4.2045e-06	0.00146317	160.755	204.059	192.351	185.722	22.4004	112.023	101.045	79.6792	97.5824	16.4475	0.525423	-1.90323	88.1392	3	3	6
ENSG00000087245	MMP2	1	1	1	UUU	3	matrix metallopeptidase 2	16	55423612	55540603	+	4933	1.35904e-09	2.99221e-07	7.86951e-05	339.639	388.553	449.826	392.673	55.2089	255.145	192.504	133.781	193.81	60.6929	0.493566	-2.02607	198.863	3	3	6
ENSG00000087258	GNAO1	1	1	1	DDD	3	G protein subunit alpha o1	16	56225302	56391356	+	9813	9.19354e-07	0.000107156	0.0532352	10.2738	10.9392	9.78169	10.3316	0.580934	16.672	21.3383	28.5908	22.2004	6.00597	2.14879	2.14879	11.8688	3	3	6
ENSG00000087903	RFX2	1	1	1	DDD	3	regulatory factor X2	19	5993175	6199583	-	9094	0.000686319	0.0313665	1	19.4598	19.8449	16.8061	18.7036	1.65451	26.7393	29.8736	33.5456	30.0529	3.4067	1.6068	1.6068	11.3493	3	3	6	Predicted
ENSG00000088543	C3orf18	1	1	1	DDD	3	chromosome 3 open reading frame 18	3	50595462	50608458	-	3242	1.96349e-10	5.168e-08	1.13696e-05	4.47212	4.69826	2.62596	3.93211	1.1368	11.0933	14.2474	14.5297	13.2901	1.90777	3.3799	3.3799	9.35804	0	3	3
ENSG00000088756	ARHGAP28	1	1	1	DDD	3	Rho GTPase activating protein 28	18	6729717	6915715	+	11910	0.000294165	0.0156415	1	21.9376	18.7229	24.2901	21.6502	2.79469	32.7027	37.8181	35.2195	35.2468	2.55777	1.62801	1.62801	13.5966	3	3	6
ENSG00000089159	PXN	1	1	1	UUU	3	paxillin	12	120648250	120703574	-	7452	1.35029e-05	0.00116193	0.781883	73.7296	95.8586	96.8322	88.8068	13.0663	63.5459	52.7221	44.3257	53.5312	9.6356	0.602783	-1.65897	35.2755	3	3	6
ENSG00000089289	IGBP1	1	1	0	DDn	2	immunoglobulin (CD79A) binding protein 1	X	69353299	69386174	+	1862	7.16548e-05	0.00474733	1	36.0791	41.3026	28.4916	35.2911	6.44175	34.4341	63.2927	74.5905	57.4391	20.7083	1.62758	1.62758	22.1479	3	3	6
ENSG00000090339	ICAM1	1	1	1	UUU	3	intercellular adhesion molecule 1	19	10381511	10397291	+	3706	2.54869e-17	3.35413e-14	1.47582e-12	27.4975	54.2053	67.4871	49.73	20.367	10.0673	13.3282	12.3201	11.9052	1.66959	0.239398	-4.17715	37.8247	3	3	6	Validated
ENSG00000090447	TFAP4	1	1	1	DDD	3	transcription factor AP-4 (activating enhancer binding protein 4)	16	4307187	4323076	-	7867	0.00605319	0.17395	1	12.2077	11.0094	8.79696	10.6713	1.73031	17.4415	15.4949	16.9402	16.6255	1.01071	1.55796	1.55796	5.95419	3	3	6
ENSG00000090530	P3H2	1	1	0	UUn	2	prolyl 3-hydroxylase 2	3	189674517	189840226	-	5605	0.000217853	0.0121179	1	145.344	229.514	223.928	199.595	47.066	103.43	130.787	157.484	130.567	27.0273	0.654159	-1.52868	69.0282	3	3	6
ENSG00000091409	ITGA6	1	1	1	DDD	3	integrin subunit alpha 6	2	173292082	173371181	+	6704	1.24693e-14	8.20497e-12	7.22038e-10	51.4294	46.7723	52.1909	50.1308	2.93344	107.085	139.323	132.308	126.239	16.954	2.51818	2.51818	76.1078	3	3	6
ENSG00000091490	SEL1L3	1	1	0	UUn	2	SEL1L family member 3	4	25749055	25865382	-	7483	0.000315333	0.0165393	1	76.2678	101.118	139.635	105.674	31.9284	78.6148	65.9846	64.4129	69.6708	7.78551	0.659302	-1.51676	36.0028	3	3	6
ENSG00000091656	ZFHX4	1	1	1	DDD	3	zinc finger homeobox 4	8	77593454	77779521	+	15696	0.000173557	0.0100198	1	22.6628	22.5096	23.5023	22.8916	0.534447	26.8034	43.9241	42.2501	37.6592	9.43856	1.64511	1.64511	14.7676	3	3	6
ENSG00000091986	CCDC80	1	1	1	UUU	3	coiled-coil domain containing 80	3	112323407	112368377	-	5305	1.13071e-06	0.000127879	0.0654739	238.896	263.103	257.738	253.245	12.7133	176.787	172.414	75.1261	141.442	57.4731	0.558519	-1.79045	111.803	3	3	6
ENSG00000092051	JPH4	1	1	1	UUU	3	junctophilin 4	14	24037244	24048009	-	5307	1.13914e-05	0.000997915	0.659622	7.13122	7.08246	5.51451	6.57606	0.919654	2.37255	2.5606	2.61134	2.51483	0.1258	0.382422	-2.61491	4.06123	2	0	2
ENSG00000092850	TEKT2	1	1	0	DDn	2	tektin 2	1	36549676	36553876	+	1978	0.00906393	0.234592	1	6.94992	6.17085	3.0855	5.40209	2.04369	6.92529	8.40401	11.3827	8.90401	2.2704	1.64825	1.64825	3.50192	1	3	4
ENSG00000092969	TGFB2	1	1	0	UUn	2	transforming growth factor beta 2	1	218519577	218617961	+	5151	2.04732e-09	4.31091e-07	0.00011855	10.0321	36.4641	58.6901	35.0621	24.3593	7.11765	11.2272	14.3958	10.9136	3.64921	0.311264	-3.21271	24.1485	3	3	6
ENSG00000093072	CECR1	1	1	1	DDD	3	cat eye syndrome chromosome region, candidate 1	22	17660194	17702879	-	5136	1.31232e-12	5.20479e-10	7.599e-08	26.591	31.3451	24.2901	27.4087	3.5979	50.8496	71.0402	83.161	68.3502	16.3228	2.49374	2.49374	40.9415	3	3	6
ENSG00000095596	CYP26A1	0	1	0	nDn	1	cytochrome P450 family 26 subfamily A member 1	10	94833232	94837647	+	2485	6.62791e-06	0.000614062	0.383789	11.3012	10.3783	21.5985	14.426	6.2287	14.8124	21.207	59.5251	31.8482	24.1812	2.2077	2.2077	17.4222	3	3	6
ENSG00000095752	IL11	1	1	1	UUU	3	interleukin 11	19	55875757	55881831	-	2671	1.47253e-20	4.26335e-17	8.5267e-16	16.1963	38.9886	42.081	32.422	14.1366	5.25809	3.21716	1.07132	3.18219	2.0936	0.0981492	-10.1886	29.2398	3	0	3
ENSG00000095777	MYO3A	1	1	1	DDD	3	myosin IIIA	10	26223196	26501456	+	8188	0.000312514	0.016466	1	3.80735	2.73481	4.07023	3.53746	0.707437	8.9131	7.74745	5.69137	7.45064	1.63124	2.10621	2.10621	3.91318	0	2	2
ENSG00000095794	CREM	1	1	1	UUU	3	cAMP responsive element modulator	10	35415719	35501886	+	5695	0.00106127	0.0448234	1	25.3219	30.0829	34.7283	30.0444	4.70332	23.0843	18.1868	15.8019	19.0243	3.71272	0.633208	-1.57926	11.02	3	3	6
ENSG00000096093	EFHC1	1	1	1	UUU	3	EF-hand domain containing 1	6	52285106	52387892	+	7510	0.000130443	0.00790924	1	67.3235	67.108	89.0856	74.5057	12.627	55.0175	47.0099	40.3753	47.4676	7.33186	0.6371	-1.56961	27.0381	3	3	6
ENSG00000096968	JAK2	1	1	1	UUU	3	Janus kinase 2	9	4985033	5128183	+	6068	0.00155442	0.0606527	1	19.3993	24.6834	22.4519	22.1782	2.65265	11.1574	15.5606	14.5967	13.7716	2.31464	0.620949	-1.61044	8.40667	3	3	6
ENSG00000099139	PCSK5	1	1	0	UUn	2	proprotein convertase subtilisin/kexin type 5	9	78505560	78977255	+	12705	3.0438e-09	6.11983e-07	0.000176251	19.4598	17.2503	54.4886	30.3996	20.8909	13.7864	9.71714	8.50358	10.6691	2.76709	0.350961	-2.84932	19.7305	3	3	6
ENSG00000099194	SCD	1	1	0	DDn	2	stearoyl-CoA desaturase (delta-9-desaturase)	10	102106881	102124591	+	5362	2.42982e-06	0.000251248	0.140699	993.959	1224.07	1303.79	1173.94	160.883	1212.69	1818.55	3166.48	2065.91	1000.1	1.75981	1.75981	891.968	3	3	6
ENSG00000099260	PALMD	1	1	0	UUn	2	palmdelphin	1	100111499	100160097	+	8244	5.55787e-06	0.000528454	0.321829	28.7666	58.2024	53.5695	46.8462	15.8278	17.8903	29.611	29.9969	25.8327	6.88104	0.551438	-1.81344	21.0134	3	3	6
ENSG00000099860	GADD45B	1	1	1	UUU	3	growth arrest and DNA damage inducible beta	19	2476120	2478257	+	2138	8.56418e-17	9.91817e-14	4.95909e-12	12.6912	56.0285	40.3741	36.3646	21.9451	6.98941	6.7626	4.68701	6.14634	1.26889	0.16902	-5.91646	30.2183	3	2	5
ENSG00000099953	MMP11	1	1	1	UUU	3	matrix metallopeptidase 11	22	24110413	24126503	+	5176	0.00318467	0.106594	1	9.30685	9.81727	7.15573	8.75995	1.41254	4.87335	7.09089	2.87916	4.9478	2.10685	0.564821	-1.77047	3.81215	3	1	4
ENSG00000099954	CECR2	1	1	1	DDD	3	cat eye syndrome chromosome region, candidate 2	22	17840837	18037850	+	10247	1.24697e-05	0.00108092	0.722057	71.6144	52.4523	43.5909	55.8858	14.3238	97.3387	95.0704	86.1741	92.8611	5.90113	1.66162	1.66162	36.9752	3	3	6
ENSG00000099958	DERL3	1	1	1	DDD	3	derlin 3	22	24176690	24181315	-	3796	0.000273297	0.0147349	1	6.52688	5.119	6.63054	6.09214	0.844355	10.4521	10.1767	14.8645	11.8311	2.63062	1.94203	1.94203	5.73896	2	3	5
ENSG00000099999	RNF215	1	1	1	UUU	3	ring finger protein 215	22	30773835	30817760	-	3079	0.000454139	0.0223397	1	21.3937	29.3817	29.542	26.7725	4.65886	16.672	17.4646	14.2619	16.1328	1.66803	0.602591	-1.6595	10.6396	3	3	6
ENSG00000100065	CARD10	1	1	1	UUU	3	caspase recruitment domain family member 10	22	37886400	37915549	-	5652	5.13004e-08	7.96394e-06	0.00297055	22.8441	36.8147	37.9451	32.5346	8.41128	19.3652	15.4292	7.56618	14.1202	6.00743	0.434005	-2.30412	18.4144	3	3	6	Validated
ENSG00000100078	PLA2G3	1	1	0	DDn	2	phospholipase A2 group III	22	31530795	31536593	-	2697	0.00050466	0.0242711	1	41.0952	45.2295	53.8321	46.7189	6.49779	43.3472	72.4846	95.749	70.5269	26.2557	1.5096	1.5096	23.808	3	3	6
ENSG00000100092	SH3BP1	1	1	1	UUU	3	SH3 domain binding protein 1	22	38030661	38062939	+	6268	0.00017786	0.0102222	1	18.5533	21.1071	19.4977	19.7194	1.29128	15.646	10.6363	6.49486	10.9257	4.58244	0.554061	-1.80486	8.79364	3	2	5
ENSG00000100097	LGALS1	1	1	1	UUU	3	lectin, galactoside binding soluble 1	22	38071615	38075813	+	1099	2.76406e-17	3.55673e-14	1.60053e-12	64.7249	105.746	98.2764	89.5824	21.8488	30.5226	30.5302	20.6229	27.2252	5.7178	0.303912	-3.29042	62.3572	3	3	6
ENSG00000100209	HSCB	1	1	1	UUU	3	HscB mitochondrial iron-sulfur cluster co-chaperone	22	29138019	29153503	+	1462	0.0245669	0.456261	1	8.03773	11.0094	10.5038	9.85031	1.58996	5.89932	6.23735	7.3653	6.50066	0.767644	0.659945	-1.51528	3.34965	3	1	4
ENSG00000100285	NEFH	1	1	1	DDD	3	neurofilament, heavy polypeptide	22	29876219	29887379	+	3783	0.000583314	0.0274162	1	8.09816	6.03061	7.61528	7.24802	1.0816	17.8903	11.6868	10.1775	13.2516	4.08756	1.8283	1.8283	6.00354	2	3	5
ENSG00000100311	PDGFB	1	1	1	UUU	3	platelet derived growth factor subunit B	22	39619364	39640756	-	3761	7.16567e-09	1.36042e-06	0.000414928	73.0648	124.749	165.501	121.105	46.3257	48.6052	46.419	77.0679	57.3641	17.099	0.473672	-2.11117	63.741	3	3	6
ENSG00000100345	MYH9	1	1	1	UUU	3	myosin, heavy chain 9, non-muscle	22	36677327	36784063	-	8959	4.94295e-11	1.44556e-08	2.86222e-06	834.655	1327.01	1591.33	1251	384.022	679.127	560.443	470.844	570.138	104.479	0.455746	-2.19421	680.862	3	3	6
ENSG00000100433	KCNK10	1	1	1	DDD	3	potassium two pore domain channel subfamily K member 10	14	88649113	88793251	-	5592	6.47994e-13	2.75898e-10	3.75221e-08	7.01035	3.99703	3.87329	4.96022	1.77654	14.2994	17.7272	26.716	19.5809	6.41246	3.94758	3.94758	14.6206	1	3	4
ENSG00000100478	AP4S1	1	1	1	DDD	3	adaptor related protein complex 4 sigma 1 subunit	14	31494312	31562818	+	4393	0.0178619	0.373162	1	6.34558	6.87209	9.32215	7.51327	1.5885	11.4139	11.0959	11.8514	11.4538	0.379335	1.52447	1.52447	3.94048	2	3	5
ENSG00000100505	TRIM9	1	1	1	UUU	3	tripartite motif containing 9	14	51441980	51562779	-	8945	7.86844e-05	0.00514246	1	45.3255	48.4552	51.5344	48.4384	3.10446	25.2003	24.0959	39.1031	29.4664	8.36383	0.608328	-1.64385	18.972	3	3	6
ENSG00000100802	C14orf93	1	1	0	DDn	2	chromosome 14 open reading frame 93	14	23456110	23479375	-	3250	0.0188038	0.386659	1	7.07079	9.39653	7.35268	7.94	1.26924	8.78485	13.5909	13.5923	11.9894	2.77518	1.50999	1.50999	4.04935	3	3	6
ENSG00000100889	PCK2	1	1	1	DDD	3	phosphoenolpyruvate carboxykinase 2, mitochondrial	14	24563262	24579807	+	4189	1.95988e-06	0.000205965	0.113487	8.1586	7.43307	6.0397	7.21046	1.07685	12.5681	15.2979	20.8237	16.2299	4.20598	2.25089	2.25089	9.01946	2	3	5
ENSG00000100982	PCIF1	1	1	1	DDD	3	PDX1 C-terminal inhibiting factor 1	20	44563267	44576662	+	2832	0.000403414	0.0203481	1	37.1065	39.4093	33.2184	36.5781	3.12913	43.5395	55.7422	69.9704	56.4174	13.2284	1.54238	1.54238	19.8393	3	3	6
ENSG00000101134	DOK5	0	1	0	nDn	1	docking protein 5	20	53092136	53267710	+	2604	2.68816e-05	0.00210348	1	42.3643	52.6626	79.8947	58.3072	19.3915	55.2099	85.4846	168.599	103.098	58.7104	1.76818	1.76818	44.7905	3	3	6
ENSG00000101542	CDH20	1	1	0	DDn	2	cadherin 20	18	59000815	59223006	+	4119	0.00156621	0.0610307	1	5.62037	2.80493	3.67634	4.03388	1.44137	10.7727	5.05554	7.16443	7.66421	2.89115	1.89996	1.89996	3.63033	0	2	2
ENSG00000101608	MYL12A	1	1	1	UUU	3	myosin light chain 12A	18	3247479	3256234	+	3245	6.01453e-06	0.000564459	0.348271	223.908	306.018	341.703	290.543	60.4028	167.105	176.55	174.826	172.827	5.02994	0.59484	-1.68112	117.716	3	3	6
ENSG00000101665	SMAD7	1	1	1	UUU	3	SMAD family member 7	18	46446223	46477081	-	3692	0.00152206	0.0595908	1	7.01035	9.3264	11.7512	9.36264	2.37061	4.36036	4.72726	6.22703	5.10488	0.98897	0.54524	-1.83405	4.25775	3	0	3
ENSG00000101670	LIPG	1	1	0	DDn	2	lipase G, endothelial type	18	47087069	47119272	+	5690	0.000229504	0.0126325	1	149.151	166.823	160.118	158.697	8.92126	163.065	261.115	302.044	242.075	71.4195	1.52539	1.52539	83.3774	3	3	6
ENSG00000101825	MXRA5	0	1	0	nUn	1	matrix-remodelling associated 5	X	3226606	3264682	-	9793	0.000304476	0.0160864	1	7.49382	14.9363	46.2825	22.9042	20.5853	4.29624	6.30301	20.6898	10.4297	8.942	0.455361	-2.19606	12.4745	3	1	4
ENSG00000101844	ATG4A	1	1	0	UUn	2	autophagy related 4A cysteine peptidase	X	107334898	107397901	+	2927	0.0158271	0.344795	1	4.59299	8.20443	7.48398	6.76047	1.91134	3.71913	4.26766	4.35223	4.11301	0.343714	0.608391	-1.64368	2.64746	2	0	2
ENSG00000101986	ABCD1	1	1	1	UUU	3	ATP binding cassette subfamily D member 1	X	152990323	153010216	+	4233	0.0022449	0.0808904	1	11.422	14.796	16.0183	14.0788	2.38061	5.89932	8.79795	10.3784	8.35855	2.27163	0.593698	-1.68436	5.72025	3	2	5
ENSG00000102024	PLS3	1	1	1	UUU	3	plastin 3	X	114795501	114885181	+	4138	3.57686e-06	0.000353444	0.207118	285.43	339.187	371.31	331.976	43.3918	216.928	204.979	163.175	195.027	28.2246	0.587475	-1.7022	136.948	3	3	6
ENSG00000102230	PCYT1B	1	1	1	DDD	3	phosphate cytidylyltransferase 1, choline, beta	X	24576204	24690794	-	5555	3.72463e-05	0.00275029	1	15.1085	8.13431	11.6855	11.6428	3.4873	26.7393	21.7979	17.4089	21.982	4.66792	1.88804	1.88804	10.3393	3	3	6
ENSG00000102265	TIMP1	1	1	1	UUU	3	TIMP metallopeptidase inhibitor 1	X	47441712	47446188	+	1790	4.04217e-05	0.00292943	1	76.8117	100.276	92.8276	89.9719	11.9902	54.4404	56.3988	56.7128	55.8507	1.23137	0.620757	-1.61094	34.1212	3	3	6
ENSG00000102804	TSC22D1	1	0	0	Dnn	1	TSC22 domain family member 1	13	45007655	45151283	-	7159	0.000428083	0.0212957	1	182.571	186.738	139.964	169.758	25.8866	205.835	277.726	278.81	254.124	41.823	1.49698	1.49698	84.3661	3	3	6
ENSG00000103034	NDRG4	1	1	1	UUU	3	NDRG family member 4	16	58496750	58547532	+	9647	0.000604064	0.0281856	1	58.3793	50.2784	53.8978	54.1852	4.05808	46.1044	29.8736	30.5995	35.5259	9.16851	0.655638	-1.52523	18.6593	3	3	6
ENSG00000103066	PLA2G15	1	1	1	UUU	3	phospholipase A2 group XV	16	68279207	68294961	+	4460	0.000387629	0.0196892	1	19.218	26.3664	32.4962	26.0269	6.6456	16.0308	16.3484	14.195	15.5247	1.16251	0.596488	-1.67648	10.5022	3	3	6
ENSG00000103145	HCFC1R1	1	1	1	UUU	3	host cell factor C1 regulator 1	16	3072621	3074287	-	1433	4.6309e-05	0.00326617	1	24.7175	37.0952	37.9451	33.2526	7.4038	20.1987	16.7424	19.9533	18.9648	1.92859	0.570325	-1.75339	14.2878	3	3	6
ENSG00000103253	HAGHL	1	1	1	UUU	3	hydroxyacylglutathione hydrolase-like	16	776936	785525	+	4890	0.00100159	0.0428338	1	5.1369	10.4484	8.66566	8.08364	2.70315	3.9115	4.07069	4.5531	4.17843	0.33409	0.5169	-1.93461	3.90521	2	0	2
ENSG00000103257	SLC7A5	0	1	0	nUn	1	solute carrier family 7 member 5	16	87863629	87903094	-	4745	8.53258e-05	0.005502	1	116.759	204.339	343.869	221.656	114.541	147.611	84.4341	165.05	132.365	42.4153	0.597165	-1.67458	89.2907	3	3	6
ENSG00000103449	SALL1	1	1	1	DDD	3	spalt-like transcription factor 1	16	51169886	51185278	-	5660	8.51327e-16	6.94311e-13	4.92961e-11	66.3566	46.9826	36.8947	50.078	14.9729	127.733	160.398	142.284	143.472	16.3651	2.86497	2.86497	93.394	3	3	6
ENSG00000103489	XYLT1	1	1	1	DDD	3	xylosyltransferase I	16	17195626	17564738	-	11004	3.71279e-10	9.34734e-08	2.14989e-05	27.1953	24.473	22.7802	24.8162	2.22749	35.6524	61.1261	73.8539	56.8775	19.4519	2.29195	2.29195	32.0613	3	3	6
ENSG00000103966	EHD4	1	1	1	UUU	3	EH domain containing 4	15	42190950	42264776	-	5066	5.88134e-14	3.27461e-11	3.40559e-09	86.7229	119.14	161.759	122.54	37.6335	59.7626	36.8989	36.4248	44.3621	13.3394	0.36202	-2.76228	78.1784	3	3	6
ENSG00000104267	CA2	1	1	0	DDn	2	carbonic anhydrase 2	8	86376081	86393722	+	2123	1.14892e-06	0.000129433	0.0665284	15.2294	17.7412	9.78169	14.2508	4.069	17.3773	33.3534	37.4291	29.3866	10.5981	2.06211	2.06211	15.1359	3	3	6
ENSG00000104332	SFRP1	1	1	1	DDD	3	secreted frizzled-related protein 1	8	41119481	41167016	-	4757	1.71245e-10	4.59072e-08	9.91596e-06	122.862	84.7791	61.7756	89.8057	30.8521	177.236	211.545	191.632	193.471	17.2282	2.15433	2.15433	103.665	3	3	6	Predicted
ENSG00000104435	STMN2	1	1	0	DDn	2	stathmin 2	8	80523049	80578410	+	2362	0.000128766	0.00781574	1	6.58731	3.92691	2.69161	4.40194	1.99082	14.1071	8.40401	5.55746	9.35618	4.35361	2.12547	2.12547	4.95424	1	2	3
ENSG00000104549	SQLE	1	1	0	DDn	2	squalene epoxidase	8	126010739	126034525	+	4305	7.98213e-07	9.43276e-05	0.0462205	314.68	351.248	386.213	350.714	35.7692	407.245	591.235	857.455	618.645	226.353	1.76396	1.76396	267.932	3	3	6
ENSG00000104946	TBC1D17	1	1	0	DDn	2	TBC1 domain family member 17	19	50380682	50392005	+	4731	0.00484239	0.146662	1	16.982	18.3022	16.0183	17.1008	1.14656	17.3773	26.1969	33.4117	25.662	8.03055	1.50063	1.50063	8.56114	3	3	6
ENSG00000104998	IL27RA	1	1	1	UUU	3	interleukin 27 receptor subunit alpha	19	14142560	14163743	+	2677	4.1355e-08	6.67036e-06	0.00239466	18.9763	19.9851	23.371	20.7775	2.30201	11.6704	7.94442	6.16007	8.59163	2.81159	0.413507	-2.41834	12.1859	3	2	5
ENSG00000105329	TGFB1	1	1	1	UUU	3	transforming growth factor beta 1	19	41807492	41859816	-	3238	1.09326e-05	0.000963548	0.633051	26.2284	32.1165	33.6779	30.6743	3.92859	19.4293	16.2828	13.6593	16.4571	2.88894	0.536512	-1.86389	14.2171	3	3	6
ENSG00000105409	ATP1A3	1	1	0	DDn	2	ATPase Na+/K+ transporting subunit alpha 3	19	42470734	42501649	-	5069	0.00451226	0.13929	1	16.015	9.6069	8.92825	11.5167	3.91039	21.6095	13.9191	18.6811	18.0699	3.88141	1.56901	1.56901	6.55317	3	3	6
ENSG00000105516	DBP	1	1	1	DDD	3	D-box binding PAR bZIP transcription factor	19	49133287	49140695	-	6544	3.27769e-05	0.00247995	1	4.53255	4.27752	2.49466	3.76825	1.11031	5.32221	8.73229	11.9854	8.67995	3.33188	2.30345	2.30345	4.91171	0	2	2
ENSG00000105518	TMEM205	0	1	0	nUn	1	transmembrane protein 205	19	11453452	11457194	-	1606	0.0286313	0.504073	1	9.06511	10.5185	9.2565	9.61337	0.789685	6.54055	5.77776	6.8966	6.40497	0.571611	0.666257	-1.50092	3.2084	3	2	5
ENSG00000105642	KCNN1	1	1	1	DDD	3	potassium calcium-activated channel subfamily N member 1	19	18062102	18110889	+	3972	1.71365e-05	0.00142366	0.992288	6.64775	4.48789	3.01985	4.7185	1.82491	11.2215	11.4899	9.37402	10.6951	1.15196	2.26664	2.26664	5.97664	1	3	4
ENSG00000105825	TFPI2	1	1	1	UUU	3	tissue factor pathway inhibitor 2	7	93514709	93520303	-	2663	1.35912e-16	1.45741e-13	7.87e-12	339.942	423.545	374.527	379.338	42.0088	173.325	117.984	94.075	128.461	40.6503	0.338646	-2.95293	250.877	3	3	6
ENSG00000105939	ZC3HAV1	1	1	1	UUU	3	zinc finger CCCH-type containing, antiviral 1	7	138728266	138794465	-	8235	6.84419e-07	8.30845e-05	0.0396313	34.5683	37.8666	47.9894	40.1414	6.99374	21.6736	22.7828	17.7437	20.7333	2.64784	0.516507	-1.93608	19.4081	3	3	6
ENSG00000105971	CAV2	1	1	1	UUU	3	caveolin 2	7	115927434	116148595	+	6640	1.165e-10	3.17796e-08	6.74593e-06	13.5977	29.8024	29.2138	24.2046	9.1906	8.01538	6.7626	9.5749	8.11763	1.40893	0.335375	-2.98174	16.087	3	3	6
ENSG00000105974	CAV1	1	1	1	UUU	3	caveolin 1	7	116164839	116201233	+	4077	4.06076e-15	2.97644e-12	2.35138e-10	16.9215	38.9886	51.6657	35.8586	17.5823	7.88713	6.95957	10.3784	8.40836	1.768	0.234487	-4.26464	27.4502	3	3	6
ENSG00000106003	LFNG	1	1	1	UUU	3	LFNG O-fucosylpeptide 3-beta-N-acetylglucosaminyltransferase	7	2552163	2568811	+	3372	2.10607e-07	2.82951e-05	0.0121952	85.8768	77.2058	96.0444	86.3757	9.4292	62.1993	40.8383	38.2996	47.1124	13.1272	0.545436	-1.8334	39.2633	3	3	6	Predicted
ENSG00000106069	---	1	1	1	DDD	3	---	7	29161890	29553944	+	10853	1.5304e-07	2.12004e-05	0.00886178	6.10384	6.59159	4.66107	5.7855	1.00386	8.33599	15.3636	21.0246	14.9081	6.35656	2.5768	2.5768	9.12256	1	3	4
ENSG00000106100	NOD1	0	1	0	nUn	1	nucleotide binding oligomerization domain containing 1	7	30464143	30518400	-	6820	0.0103027	0.257145	1	15.0481	20.7565	17.8565	17.887	2.85433	15.646	11.8181	8.30271	11.9223	3.67276	0.666533	-1.5003	5.96474	3	3	6
ENSG00000106211	HSPB1	1	1	1	DDD	3	heat shock protein family B (small) member 1	7	75931861	75933612	+	1634	0.000756918	0.0340094	1	17.828	23.8419	24.684	22.118	3.73898	31.0997	37.0302	36.157	34.7623	3.20182	1.57167	1.57167	12.6443	3	3	6
ENSG00000106366	SERPINE1	1	1	1	UUU	3	serpin family E member 1	7	100770370	100782547	+	3190	2.07572e-26	1.71707e-22	1.20195e-21	46.5342	165	167.864	126.466	69.238	15.1972	9.06058	10.4453	11.5677	3.21856	0.0914686	-10.9327	114.899	3	3	6
ENSG00000106397	PLOD3	1	1	1	UUU	3	procollagen-lysine,2-oxoglutarate 5-dioxygenase 3	7	100849258	100861701	-	5671	2.76288e-05	0.00214457	1	37.7109	55.1871	58.8214	50.5731	11.2863	29.8813	28.9545	30.8004	29.8787	0.92296	0.590802	-1.69261	20.6944	3	3	6
ENSG00000106546	AHR	1	1	0	UUn	2	aryl hydrocarbon receptor	7	17338246	17385776	+	6661	0.00312301	0.105016	1	17.6467	28.7506	29.1481	25.1818	6.52858	14.0429	18.7121	16.4045	16.3865	2.33461	0.650728	-1.53674	8.7953	3	3	6
ENSG00000106617	PRKAG2	1	1	1	UUU	3	protein kinase AMP-activated non-catalytic subunit gamma 2	7	151253197	151574210	-	6740	1.71764e-05	0.00142437	0.994601	35.4748	65.2147	59.8062	53.4986	15.8416	33.857	30.7272	29.3273	31.3038	2.31923	0.585134	-1.70901	22.1947	3	3	6
ENSG00000106772	PRUNE2	1	1	0	DDn	2	prune homolog 2 (Drosophila)	9	79226292	79521003	-	14801	4.73016e-14	2.82371e-11	2.739e-09	4.77429	7.5032	11.1603	7.8126	3.20424	15.8384	25.606	83.5627	41.669	36.6082	5.33357	5.33357	33.8564	2	3	5
ENSG00000106799	TGFBR1	1	1	1	DDD	3	transforming growth factor beta receptor 1	9	101866320	101916474	+	6844	3.85431e-05	0.00281797	1	291.232	268.152	295.617	285	14.7551	441.743	472.266	456.716	456.908	15.2623	1.60319	1.60319	171.908	3	3	6
ENSG00000106804	C5	1	1	1	DDD	3	complement component 5	9	123714616	123812554	-	6530	7.19866e-06	0.000656439	0.416839	10.5155	10.799	6.171	9.16184	2.59402	15.3254	23.308	18.1454	18.9263	4.04818	2.06577	2.06577	9.76444	2	3	5
ENSG00000107020	PLGRKT	1	1	1	UUU	3	plasminogen receptor with a C-terminal lysine	9	5357973	5437878	-	1493	0.00162332	0.062875	1	30.0357	39.6898	45.3634	38.363	7.7495	26.6111	24.2272	25.3768	25.405	1.19218	0.662228	-1.51005	12.958	3	3	6
ENSG00000107521	HPS1	1	1	1	DDD	3	HPS1, biogenesis of lysosomal organelles complex 3 subunit 1	10	100175955	100206684	-	5277	7.22183e-08	1.08057e-05	0.0041818	18.5533	20.8968	19.826	19.7587	1.1732	28.8554	42.5453	50.2849	40.5619	10.8516	2.05287	2.05287	20.8032	3	3	6
ENSG00000107537	PHYH	1	1	1	DDD	3	phytanoyl-CoA 2-hydroxylase	10	13319796	13344412	-	3381	0.00185313	0.0695139	1	23.0254	23.2809	17.5283	21.2782	3.25005	34.4341	36.5706	26.5151	32.5066	5.2976	1.52769	1.52769	11.2284	3	3	6
ENSG00000107551	RASSF4	1	1	0	UUn	2	Ras association domain family member 4	10	45454855	45491339	+	9481	0.00464436	0.142141	1	19.218	30.0829	26.4565	25.2525	5.5316	13.2093	18.7121	18.3463	16.7559	3.07685	0.663535	-1.50708	8.49658	3	3	6
ENSG00000107554	DNMBP	1	1	1	UUU	3	dynamin binding protein	10	101635334	101769676	-	8634	0.000234411	0.0128538	1	89.6842	88.4956	81.7986	86.6595	4.25139	63.8665	54.3635	51.4232	56.5511	6.5037	0.652567	-1.53241	30.1084	3	3	6
ENSG00000107796	ACTA2	1	1	1	UUU	3	actin, alpha 2, smooth muscle, aorta	10	90694831	90751147	-	3027	7.02198e-07	8.48868e-05	0.0406608	25.624	32.397	16.2809	24.7673	8.09211	14.2994	13.1313	6.56182	11.3308	4.17119	0.457492	-2.18583	13.4365	3	2	5
ENSG00000107819	SFXN3	1	1	1	UUU	3	sideroflexin 3	10	102790991	102800998	+	4628	7.71344e-09	1.42699e-06	0.000446647	14.1416	19.5644	26.5222	20.076	6.20613	6.09169	7.74745	9.44098	7.76004	1.67468	0.386532	-2.58711	12.316	3	2	5
ENSG00000107821	KAZALD1	1	1	1	UUU	3	Kazal type serine peptidase inhibitor domain 1	10	102821598	102827888	+	3613	1.66081e-05	0.00138837	0.96169	9.06511	8.48492	7.41833	8.32279	0.835277	5.32221	2.36363	2.67829	3.45471	1.62494	0.415091	-2.40911	4.86808	3	0	3
ENSG00000107902	LHPP	1	1	1	DDD	3	phospholysine phosphohistidine inorganic pyrophosphate phosphatase	10	126150403	126306457	+	4064	0.000874791	0.0384623	1	6.34558	7.01233	5.18627	6.18139	0.924039	7.63064	11.2929	15.1324	11.352	3.75121	1.83647	1.83647	5.17057	2	3	5
ENSG00000108255	CRYBA1	1	1	0	DDn	2	crystallin beta A1	17	27573881	27581512	+	794	0.00129939	0.0526529	1	4.41169	2.38419	1.44428	2.74672	1.51656	8.40011	6.82826	2.07568	5.76802	3.29283	2.09997	2.09997	3.0213	0	2	2
ENSG00000108370	RGS9	1	1	0	UUn	2	regulator of G-protein signaling 9	17	63133549	63223821	+	3664	0.000793483	0.0353436	1	8.03773	12.7624	8.79696	9.86571	2.53721	7.63064	5.25251	2.74525	5.20947	2.44298	0.528038	-1.8938	4.65625	3	1	4
ENSG00000108639	SYNGR2	1	1	1	UUU	3	synaptogyrin 2	17	76164639	76169608	+	4074	0.00353914	0.115146	1	16.6798	20.4059	25.0122	20.6993	4.17396	15.3254	13.2626	11.1819	13.2566	2.07177	0.640438	-1.56143	7.44269	3	3	6
ENSG00000108797	CNTNAP1	1	1	1	UUU	3	contactin associated protein 1	17	40834631	40851832	+	6045	3.52212e-05	0.00263159	1	64.3623	100.276	107.861	90.8333	23.2361	52.0038	56.7927	59.7259	56.1741	3.89807	0.618431	-1.61699	34.6591	3	3	6
ENSG00000108821	COL1A1	1	1	1	UUU	3	collagen type I alpha 1	17	48260650	48278993	-	9819	3.06264e-18	4.79304e-15	1.77342e-13	36.1396	92.5628	83.6367	70.7797	30.3294	12.6322	12.0808	21.6272	15.4467	5.35955	0.218237	-4.58218	55.333	3	3	6
ENSG00000108830	RND2	1	1	0	DDn	2	Rho family GTPase 2	17	41177258	41184057	+	4360	6.10892e-07	7.55848e-05	0.0353737	37.0461	36.1836	37.4199	36.8832	0.634015	46.6174	56.8584	101.106	68.1938	28.9587	1.84891	1.84891	31.3106	3	3	6	Predicted
ENSG00000108947	EFNB3	1	1	1	DDD	3	ephrin B3	17	7608520	7614696	+	3222	0.000135286	0.00816012	1	53.3028	41.9338	32.5619	42.5995	10.3865	60.5962	70.6462	70.573	67.2718	5.78134	1.57917	1.57917	24.6723	3	3	6
ENSG00000108960	MMD	1	1	1	UUU	3	monocyte to macrophage differentiation associated	17	53469974	53499353	-	3177	0.000314155	0.0165074	1	72.4604	77.907	75.8245	75.3973	2.7483	57.5825	48.2574	42.317	49.3856	7.695	0.655005	-1.52671	26.0117	3	3	6
ENSG00000108984	MAP2K6	1	1	1	DDD	3	mitogen-activated protein kinase kinase 6	17	67410839	67539472	+	6125	6.90646e-06	0.000634792	0.399919	18.4928	11.5703	12.8672	14.3101	3.67991	22.6354	28.6918	31.4699	27.5991	4.5175	1.92864	1.92864	13.2889	3	3	6
ENSG00000109084	TMEM97	1	1	1	DDD	3	transmembrane protein 97	17	26646121	26655707	+	3030	9.34064e-10	2.12941e-07	5.4087e-05	148.487	142.561	149.089	146.712	3.60767	193.908	269.716	501.979	321.868	160.52	2.19388	2.19388	175.156	3	3	6
ENSG00000109861	CTSC	1	1	1	UUU	3	cathepsin C	11	88026760	88070955	-	11421	2.56151e-12	9.6944e-10	1.48324e-07	50.825	70.9648	126.899	82.8964	39.4157	31.805	25.1464	35.2865	30.746	5.15235	0.370896	-2.69617	52.1504	3	3	6
ENSG00000109906	ZBTB16	1	1	0	DDn	2	zinc finger and BTB domain containing 16	11	113930315	114121398	+	6372	0.00028531	0.015283	1	17.8885	7.29283	9.3878	11.523	5.61128	24.6232	18.6464	17.6767	20.3155	3.76202	1.76303	1.76303	8.79242	3	3	6
ENSG00000110002	VWA5A	1	1	1	UUU	3	von Willebrand factor A domain containing 5A	11	123986069	124018428	+	6403	0.0020077	0.0741427	1	10.8177	14.3753	11.7512	12.3147	1.84453	6.60467	7.35351	7.3653	7.10783	0.435788	0.577182	-1.73256	5.20688	3	3	6
ENSG00000110042	DTX4	1	1	1	DDD	3	deltex 4, E3 ubiquitin ligase	11	58938903	58976060	+	6072	1.52399e-13	7.80944e-11	8.82467e-09	251.95	182.04	111.012	181.667	70.4694	362.872	519.604	600.005	494.16	120.596	2.72014	2.72014	312.493	3	3	6
ENSG00000110076	NRXN2	1	1	1	UUU	3	neurexin 2	11	64373646	64490660	-	10580	0.0106155	0.262129	1	11.7242	10.4484	10.3069	10.8265	0.780661	9.16959	6.69695	4.5531	6.80655	2.3102	0.628694	-1.5906	4.01994	3	2	5
ENSG00000110092	CCND1	1	1	1	UUU	3	cyclin D1	11	69455855	69469242	+	4830	0.000104763	0.0065724	1	247.236	215.91	307.303	256.816	46.4435	191.151	127.045	175.696	164.631	33.4547	0.641045	-1.55995	92.1855	3	3	6
ENSG00000110171	TRIM3	1	1	1	UUU	3	tripartite motif containing 3	11	6469843	6495689	-	6710	0.0043337	0.134915	1	21.575	25.595	24.487	23.8857	2.0764	17.698	15.7575	13.6593	15.7049	2.01984	0.657504	-1.5209	8.18075	3	3	6
ENSG00000110660	SLC35F2	1	1	1	UUU	3	solute carrier family 35 member F2	11	107661717	107799019	-	3717	0.000126111	0.00767873	1	11.7846	16.1284	20.3512	16.0881	4.2834	9.93907	6.49998	8.97228	8.47044	1.77362	0.526505	-1.89932	7.61762	3	2	5
ENSG00000110675	---	0	1	0	nUn	1	---	11	107461817	107537505	+	5856	8.67064e-06	0.000776002	0.502074	7.67513	15.918	29.2138	17.6023	10.8677	5.89932	4.59594	12.0523	7.51586	3.98237	0.426982	-2.34202	10.0864	3	1	4
ENSG00000110693	SOX6	1	1	0	DDn	2	SRY-box 6	11	15987995	16761138	-	19632	0.00116877	0.0483757	1	5.74124	5.04888	7.48398	6.09136	1.25474	6.66879	17.7272	8.77141	11.0558	5.87248	1.815	1.815	4.96444	1	3	4
ENSG00000110841	PPFIBP1	1	1	1	UUU	3	PPFIA binding protein 1	12	27676364	27848497	+	10330	3.82583e-07	5.02346e-05	0.0221534	76.9326	94.7366	110.159	93.9427	16.6274	48.4129	56.9241	50.6867	52.0079	4.40672	0.553613	-1.80632	41.9348	3	3	6
ENSG00000110921	MVK	1	1	1	DDD	3	mevalonate kinase	12	110011060	110035067	+	5618	7.19651e-09	1.36181e-06	0.000416714	30.6401	35.4123	48.252	38.1014	9.1087	53.158	72.4846	115.1	80.2474	31.6921	2.10615	2.10615	42.146	3	3	6
ENSG00000111058	ACSS3	1	1	1	DDD	3	acyl-CoA synthetase short-chain family member 3	12	81331594	81650533	+	6121	1.51792e-06	0.000165217	0.0878953	16.1963	24.9639	17.1344	19.4315	4.81408	24.2385	42.217	45.1962	37.2172	11.3382	1.9153	1.9153	17.7857	3	3	6
ENSG00000111077	TNS2	1	1	1	UUU	3	tensin 2	12	53440753	53458156	+	8093	6.19045e-06	0.000579092	0.358458	20.608	37.1654	33.7435	30.5056	8.74068	16.2872	19.2373	12.588	16.0375	3.3317	0.525723	-1.90214	14.4681	3	3	6
ENSG00000111145	ELK3	1	1	1	UUU	3	ELK3, ETS transcription factor	12	96588160	96663613	+	4648	9.08114e-12	3.13002e-09	5.25843e-07	28.1018	43.0557	48.3833	39.8469	10.5146	16.9285	14.9696	13.1236	15.0073	1.9027	0.376622	-2.65518	24.8397	3	3	6
ENSG00000111252	SH2B3	1	1	1	UUU	3	SH2B adaptor protein 3	12	111843752	111889427	+	5682	1.83584e-08	3.13583e-06	0.00106305	37.8922	35.7629	53.3069	42.3207	9.57376	27.9576	16.6111	13.7932	19.454	7.49796	0.45968	-2.17543	22.8667	3	3	6
ENSG00000111412	C12orf49	1	1	0	DDn	2	chromosome 12 open reading frame 49	12	117153593	117175875	-	3061	8.465e-06	0.000762311	0.490166	59.9506	58.6932	62.8917	60.5118	2.15476	62.7123	98.5502	143.891	101.718	40.6821	1.68096	1.68096	41.2061	3	3	6
ENSG00000111664	GNB3	1	1	0	UUn	2	G protein subunit beta 3	12	6949118	6956557	+	3437	0.016224	0.349888	1	10.1529	16.2686	11.226	12.5492	3.26551	10.0032	9.65148	5.08876	8.24781	2.74147	0.65724	-1.52152	4.30136	3	2	5
ENSG00000111728	ST8SIA1	1	1	1	DDD	3	ST8 alpha-N-acetyl-neuraminide alpha-2,8-sialyltransferase 1	12	22216707	22589975	-	14483	0.000410879	0.0205813	1	29.7336	32.1165	21.9924	27.9475	5.2931	36.4219	44.5807	50.4858	43.8295	7.062	1.56828	1.56828	15.882	3	3	6
ENSG00000111801	BTN3A3	1	1	0	UUn	2	butyrophilin subfamily 3 member A3	6	26440700	26453643	+	5658	0.00401526	0.127471	1	12.3285	19.7047	12.2107	14.748	4.29302	9.87494	10.899	6.49486	9.08959	2.30469	0.616328	-1.62251	5.65838	3	2	5
ENSG00000111846	GCNT2	1	1	1	UUU	3	glucosaminyl (N-acetyl) transferase 2, I-branching enzyme (I blood group)	6	10492456	10629601	+	9052	4.35414e-08	6.98412e-06	0.00252127	16.4985	13.3234	12.2763	14.0328	2.19864	7.43827	4.98988	3.01308	5.14708	2.21678	0.36679	-2.72636	8.88568	3	1	4
ENSG00000111879	FAM184A	1	1	1	UUU	3	family with sequence similarity 184 member A	6	119280928	119470552	-	7766	4.56249e-05	0.00322972	1	101.469	110.655	100.443	104.189	5.62305	77.653	69.1361	48.1423	64.9771	15.1886	0.623648	-1.60347	39.2116	3	3	6
ENSG00000111885	MAN1A1	1	1	1	UUU	3	mannosidase alpha class 1A member 1	6	119498374	119670926	-	5514	6.37507e-05	0.00430745	1	22.3002	32.8177	36.9603	30.6927	7.55757	15.7101	19.3686	17.4089	17.4959	1.83079	0.570033	-1.75428	13.1969	3	3	6
ENSG00000111962	UST	1	1	0	DDn	2	uronyl 2-sulfotransferase	6	149068464	149398126	+	4563	1.66524e-05	0.00138942	0.964258	8.88381	14.5857	11.7512	11.7402	2.85094	10.1956	23.308	38.7013	24.0683	14.2681	2.05007	2.05007	12.3281	3	3	6
ENSG00000112232	KHDRBS2	1	0	0	Dnn	1	KH domain containing, RNA binding, signal transduction associated 2	6	62389865	62996132	-	2332	0.00101843	0.0433939	1	34.6287	43.8972	31.4458	36.6573	6.4688	36.9349	55.217	72.3809	54.8442	17.7259	1.49614	1.49614	18.187	3	3	6
ENSG00000112249	ASCC3	1	1	1	UUU	3	activating signal cointegrator 1 complex subunit 3	6	100956070	101329248	-	11731	9.04717e-05	0.00581439	1	220.161	256.581	254.98	243.908	20.5805	150.817	165.979	150.252	155.683	8.92135	0.638286	-1.56669	88.2247	3	3	6
ENSG00000112320	SOBP	1	1	1	DDD	3	sine oculis binding protein homolog	6	107811162	107981357	+	5774	0.000712385	0.0323535	1	28.2831	18.7229	17.9878	21.6646	5.74358	37.8967	36.111	28.7247	34.2441	4.86265	1.58065	1.58065	12.5795	3	3	6	Predicted
ENSG00000112414	ADGRG6	1	1	0	UUn	2	adhesion G protein-coupled receptor G6	6	142622991	142767403	+	8473	1.35107e-06	0.00015016	0.0782335	111.38	198.94	244.148	184.823	67.5006	77.3965	93.1007	136.258	102.252	30.4792	0.553242	-1.80753	82.571	3	3	6
ENSG00000112425	EPM2A	1	1	1	DDD	3	epilepsy, progressive myoclonus type 2A, Lafora disease (laforin)	6	145822719	146057160	-	4820	0.0149158	0.330667	1	8.58164	7.99406	7.87787	8.15119	0.377278	11.2857	10.9646	15.1324	12.4609	2.31913	1.52872	1.52872	4.30968	3	3	6
ENSG00000112576	CCND3	1	1	0	UUn	2	cyclin D3	6	41902671	42018095	-	5300	0.000191529	0.0109111	1	29.371	23.7718	35.5817	29.5748	5.90759	27.3805	14.3787	9.90968	17.223	9.07606	0.582353	-1.71717	12.3518	3	3	6
ENSG00000112624	GLTSCR1L	1	1	1	DDD	3	GLTSCR1 like	6	42749765	42836298	+	6688	0.0115599	0.277926	1	12.3285	9.95751	10.8977	11.0613	1.19395	13.2735	16.4797	20.0872	16.6135	3.40883	1.50195	1.50195	5.55221	3	3	6
ENSG00000112715	VEGFA	1	1	0	DDn	2	vascular endothelial growth factor A	6	43737921	43754224	+	14431	0.00188092	0.0702676	1	11.9055	16.0582	18.3817	15.4485	3.28087	23.2125	17.7272	32.1395	24.3598	7.27432	1.57684	1.57684	8.91127	3	3	6
ENSG00000112893	MAN2A1	0	1	1	nUU	2	mannosidase alpha class 2A member 1	5	109025067	109205326	+	11815	0.000426182	0.0212376	1	77.2347	115.002	121.91	104.716	24.0485	69.6376	79.3785	59.9938	69.67	9.69243	0.665325	-1.50302	35.0457	3	3	6
ENSG00000112902	SEMA5A	1	1	0	DDn	2	semaphorin 5A	5	9035138	9546187	-	12097	4.83693e-06	0.000466028	0.280083	89.6237	99.1544	103.988	97.5887	7.30897	102.725	178.191	214.866	165.261	57.1778	1.69344	1.69344	67.6721	3	3	6
ENSG00000113070	HBEGF	1	1	1	UUU	3	heparin binding EGF like growth factor	5	139712428	139726216	-	3018	1.77835e-16	1.78384e-13	1.02975e-11	12.6307	32.3269	38.7329	27.8968	13.6033	7.18178	3.74241	3.01308	4.64576	2.22633	0.166534	-6.00479	23.2511	3	1	4
ENSG00000113083	LOX	1	1	1	UUU	3	lysyl oxidase	5	121398890	121413980	-	5468	2.54192e-12	9.68355e-10	1.4719e-07	26.7119	72.5075	88.4291	62.5495	32.041	17.2491	18.8434	25.042	20.3782	4.11694	0.325793	-3.06944	42.1713	3	3	6
ENSG00000113161	HMGCR	1	1	0	DDn	2	3-hydroxy-3-methylglutaryl-CoA reductase	5	74632154	74657929	+	6215	4.52316e-08	7.19543e-06	0.00261914	578.414	590.859	742.686	637.32	91.4618	777.363	1089.3	1810.79	1225.82	530.068	1.9234	1.9234	588.501	3	3	6
ENSG00000113209	PCDHB5	1	1	1	UUU	3	protocadherin beta 5	5	140514800	140517703	+	2904	9.43776e-28	1.22409e-23	5.46494e-23	41.7599	38.2873	52.2565	44.1013	7.27297	5.51458	2.69191	1.94176	3.38275	1.88393	0.0767041	-13.0371	40.7185	3	0	3
ENSG00000113356	POLR3G	1	1	1	UUU	3	polymerase (RNA) III subunit G	5	89767565	89810370	+	4019	0.00127857	0.0520644	1	17.2841	20.6864	25.9313	21.3006	4.35619	14.2353	11.7525	13.1236	13.0371	1.24367	0.612055	-1.63384	8.26347	3	3	6
ENSG00000113361	CDH6	1	1	0	UUn	2	cadherin 6	5	31193857	31329253	+	12379	9.86262e-07	0.000113538	0.0571095	163.293	252.304	388.707	268.101	113.535	127.669	132.823	184.333	148.275	31.3337	0.553056	-1.80813	119.826	3	3	6	Predicted
ENSG00000113552	GNPDA1	1	1	1	DDD	3	glucosamine-6-phosphate deaminase 1	5	141371314	141392606	-	3961	1.80213e-22	8.69605e-19	1.04353e-17	10.2134	9.46665	8.73131	9.47044	0.741032	37.7685	51.8029	62.9399	50.8371	12.6135	5.36797	5.36797	41.3666	3	3	6
ENSG00000113657	DPYSL3	1	1	1	DDD	3	dihydropyrimidinase like 3	5	146770374	146889619	-	7164	7.17797e-06	0.000655584	0.41564	290.748	226.288	275.594	264.21	33.7043	445.142	419.807	461.805	442.251	21.1477	1.67386	1.67386	178.041	3	3	6
ENSG00000113721	PDGFRB	1	1	1	UUU	3	platelet derived growth factor receptor beta	5	149493400	149535435	-	7137	2.71567e-08	4.48008e-06	0.00157251	85.212	126.152	90.3329	100.566	22.3058	55.3382	62.9644	39.5048	52.6025	11.9667	0.523066	-1.9118	47.9631	3	3	6	Predicted
ENSG00000113916	BCL6	1	1	0	UUn	2	B-cell CLL/lymphoma 6	3	187439165	187463515	-	5938	2.83734e-10	7.30206e-08	1.64296e-05	11.9055	58.9036	31.4458	34.085	23.6099	8.33599	10.1767	12.7888	10.4339	2.23754	0.306113	-3.26677	23.6511	3	3	6
ENSG00000114019	AMOTL2	1	1	1	UUU	3	angiomotin like 2	3	134074716	134094321	-	5984	9.37739e-09	1.70754e-06	0.000542998	138.757	247.746	248.219	211.574	63.0618	120.231	115.424	88.6515	108.102	17.0152	0.510943	-1.95717	103.472	3	3	6	Predicted
ENSG00000114251	WNT5A	1	1	1	DDD	3	Wnt family member 5A	3	55499743	55523973	-	6660	5.35445e-12	1.95214e-09	3.10049e-07	45.3255	47.9644	29.4107	40.9002	10.0373	62.1993	113.979	135.12	103.766	37.5178	2.53706	2.53706	62.866	3	3	6
ENSG00000114279	FGF12	1	1	1	UUU	3	fibroblast growth factor 12	3	191857184	192485553	-	7355	0.0111321	0.269967	1	12.4494	13.5338	16.6092	14.1975	2.15783	10.8368	9.91411	7.03052	9.26047	1.98554	0.652262	-1.53313	4.93699	3	3	6
ENSG00000114646	CSPG5	1	1	1	DDD	3	chondroitin sulfate proteoglycan 5	3	47603729	47622282	-	4366	9.14846e-10	2.09384e-07	5.29742e-05	28.8875	21.6681	16.5435	22.3664	6.20153	41.6158	54.2321	52.5615	49.4698	6.85286	2.21179	2.21179	27.1035	3	3	6
ENSG00000114654	EFCC1	1	1	0	DDn	2	EF-hand and coiled-coil domain containing 1	3	128720472	128759585	+	2945	0.00167172	0.0641881	1	28.404	21.2474	13.1298	20.9271	7.64215	24.7515	35.6514	36.157	32.1866	6.44397	1.53804	1.53804	11.2596	3	3	6
ENSG00000114737	CISH	1	1	1	UUU	3	cytokine inducible SH2 containing protein	3	50643921	50649262	-	5112	0.00254418	0.0890692	1	6.04341	7.15258	9.1252	7.4404	1.56093	5.32221	3.67676	3.08004	4.02633	1.16124	0.541145	-1.84793	3.41406	3	0	3
ENSG00000114796	KLHL24	1	1	0	DDn	2	kelch like family member 24	3	183353356	183402265	+	8650	0.000920685	0.0400844	1	34.9309	45.1594	26.9161	35.6688	9.14404	30.5867	60.5352	70.9078	54.0099	20.9376	1.51421	1.51421	18.3411	3	3	6	Predicted
ENSG00000114854	TNNC1	1	1	0	UUn	2	troponin C1, slow skeletal and cardiac type	3	52485118	52488086	-	1168	0.0272258	0.489143	1	5.80167	7.43307	8.60001	7.27825	1.40558	6.4123	4.53029	3.08004	4.67421	1.67079	0.642216	-1.55711	2.60404	2	1	3
ENSG00000115419	GLS	1	1	1	UUU	3	glutaminase	2	191745553	191830278	+	9827	2.01221e-05	0.00163647	1	96.0297	138.494	131.954	122.159	22.8638	77.3324	76.0957	70.4391	74.6224	3.67522	0.610862	-1.63703	47.5368	3	3	6
ENSG00000115520	COQ10B	1	1	1	UUU	3	coenzyme Q10B	2	198318147	198340032	+	2722	0.000137962	0.00826131	1	13.8394	20.1955	23.3054	19.1134	4.82487	10.7727	9.7828	10.7132	10.4229	0.555124	0.545317	-1.8338	8.69055	3	3	6
ENSG00000115641	FHL2	1	1	1	UUU	3	four and a half LIM domains 2	2	105974169	106054970	-	6626	0.00383495	0.122822	1	12.6912	14.5857	17.9222	15.0663	2.64842	10.9009	6.69695	10.3114	9.3031	2.27615	0.617476	-1.6195	5.76323	3	3	6
ENSG00000115652	UXS1	1	1	1	UUU	3	UDP-glucuronate decarboxylase 1	2	106709759	106810795	-	7145	2.32836e-08	3.93072e-06	0.00134824	114.825	132.954	152.043	133.274	18.6112	90.2211	71.0402	47.6736	69.645	21.308	0.52257	-1.91362	63.6289	3	3	6
ENSG00000115738	ID2	1	1	0	DDn	2	inhibitor of DNA binding 2, HLH protein	2	8818975	8824583	+	2205	0.000201485	0.0113672	1	46.1716	58.8335	31.9054	45.6368	13.472	38.9227	106.823	75.5279	73.7578	33.9847	1.61619	1.61619	28.121	3	3	6
ENSG00000116017	ARID3A	1	1	1	UUU	3	AT-rich interaction domain 3A	19	925781	975939	+	7504	2.36543e-05	0.00186863	1	118.693	128.817	113.704	120.404	7.70036	90.4776	84.3684	46.7362	73.8607	23.6883	0.613439	-1.63015	46.5436	3	3	6	Predicted
ENSG00000116044	NFE2L2	1	1	1	UUU	3	nuclear factor, erythroid 2 like 2	2	178092323	178257425	-	5907	1.30666e-05	0.00112929	0.756624	79.8334	116.405	124.208	106.815	23.6905	62.3276	60.6665	70.3721	64.4554	5.19093	0.603428	-1.6572	42.3599	3	3	6
ENSG00000116117	PARD3B	1	1	0	DDn	2	par-3 family cell polarity regulator beta	2	205410516	206484886	+	10382	2.08436e-05	0.00168804	1	85.9372	89.4072	78.2535	84.5327	5.70798	76.4988	144.116	202.345	140.986	62.9815	1.66783	1.66783	56.4538	3	3	6
ENSG00000116133	DHCR24	1	1	1	DDD	3	24-dehydrocholesterol reductase	1	55315306	55352891	-	4441	6.57624e-07	8.06773e-05	0.0380797	366.895	325.022	479.303	390.407	79.7826	563.128	608.963	902.986	691.692	184.415	1.77172	1.77172	301.286	3	3	6
ENSG00000116574	RHOU	1	1	1	DDD	3	ras homolog family member U	1	228870824	228882416	+	4372	3.2367e-11	9.90407e-09	1.87421e-06	5.19733	3.36592	4.20153	4.25493	0.916872	10.9009	15.4292	18.748	15.0261	3.93907	3.53145	3.53145	10.7711	0	3	3
ENSG00000116711	PLA2G4A	1	1	1	UUU	3	phospholipase A2 group IVA	1	186798085	186958113	+	2875	3.17435e-06	0.000318862	0.183811	10.2738	11.7106	12.7359	11.5734	1.23677	3.39852	4.26766	6.82965	4.83194	1.78381	0.417503	-2.39519	6.74148	3	1	4
ENSG00000116717	GADD45A	1	1	1	UUU	3	growth arrest and DNA damage inducible alpha	1	68150744	68154021	+	2069	2.78473e-13	1.34375e-10	1.6125e-08	44.9025	64.5135	52.6504	54.0221	9.87717	26.0339	16.4141	16.4045	19.6175	5.55678	0.363139	-2.75377	34.4046	3	3	6
ENSG00000116729	WLS	1	1	1	DDD	3	wntless Wnt ligand secretion mediator	1	68564142	68698803	-	4513	8.6247e-06	0.000774285	0.499414	405.15	355.245	389.298	383.231	25.4998	494.837	624.195	797.395	638.809	151.807	1.6669	1.6669	255.578	3	3	6
ENSG00000116815	CD58	1	1	1	UUU	3	CD58 molecule	1	117057157	117113661	-	1783	0.0104586	0.259669	1	9.91119	12.3417	15.3618	12.5382	2.73064	8.65661	6.95957	8.43662	8.0176	0.922857	0.639451	-1.56384	4.52065	3	3	6
ENSG00000116874	WARS2	1	1	0	DDn	2	tryptophanyl tRNA synthetase 2, mitochondrial	1	119573839	119683294	-	3847	0.000160516	0.00936962	1	8.3399	6.59159	7.68092	7.53747	0.882938	7.05353	12.1464	25.042	14.7473	9.27201	1.95654	1.95654	7.20986	2	3	5
ENSG00000116962	NID1	1	1	1	UUU	3	nidogen 1	1	236139130	236228462	-	5864	1.63289e-07	2.23046e-05	0.00945527	304.104	297.674	393.171	331.65	53.3763	210.516	176.681	157.751	181.65	26.7308	0.547715	-1.82577	150	3	3	6
ENSG00000116977	LGALS8	1	1	1	DDD	3	lectin, galactoside binding soluble 8	1	236681300	236716281	+	9710	0.00215214	0.0784394	1	8.03773	7.15258	8.14047	7.77693	0.543134	14.0429	13.0656	12.6549	13.2545	0.71302	1.70434	1.70434	5.47757	3	3	6	Predicted
ENSG00000117069	ST6GALNAC5	1	1	1	DDD	3	ST6 N-acetylgalactosaminide alpha-2,6-sialyltransferase 5	1	77333126	77531396	+	4263	4.77879e-08	7.49907e-06	0.00276716	12.5703	11.8508	12.7359	12.3857	0.47052	22.3789	31.5807	29.4612	27.807	4.81878	2.24509	2.24509	15.4213	3	3	6
ENSG00000117289	---	1	1	1	UUU	3	---	1	145438469	145442635	+	3626	5.33753e-14	3.0907e-11	3.0907e-09	455.492	323.759	281.831	353.694	90.6177	141.519	72.6159	16.4045	76.8467	62.6647	0.217269	-4.60259	276.847	3	3	6
ENSG00000117298	ECE1	1	1	1	UUU	3	endothelin converting enzyme 1	1	21543740	21671997	-	7265	2.87952e-06	0.000292012	0.166739	153.442	152.588	183.817	163.282	17.7885	109.458	98.2219	77.9383	95.2061	15.9748	0.583076	-1.71504	68.0764	3	3	6
ENSG00000117318	ID3	1	1	1	UUU	3	inhibitor of DNA binding 3, HLH protein	1	23884409	23886285	-	1797	7.41091e-09	1.38429e-06	0.000429129	36.1396	47.5436	36.2382	39.9738	6.55584	16.4796	23.5706	14.8645	18.3049	4.63119	0.457923	-2.18377	21.6689	3	3	6
ENSG00000117614	SYF2	1	1	0	DDn	2	SYF2 pre-mRNA splicing factor	1	25549170	25558993	-	3370	0.000954333	0.0411778	1	33.42	39.8301	34.7939	36.0147	3.37487	37.3196	54.6261	70.2382	54.0613	16.4666	1.50109	1.50109	18.0466	3	3	6
ENSG00000117643	MAN1C1	1	1	1	UUU	3	mannosidase alpha class 1C member 1	1	25943959	26112698	+	9014	0.00174223	0.0662402	1	16.6194	17.8113	13.655	16.0286	2.14023	12.7605	9.7828	6.16007	9.56778	3.30545	0.596921	-1.67526	6.46077	3	2	5
ENSG00000118495	PLAGL1	1	1	1	DDD	3	PLAG1 like zinc finger 1	6	144261437	144385735	-	6178	0.000422672	0.0211172	1	66.3566	47.0528	42.4092	51.9395	12.6996	95.6074	73.8634	65.6851	78.3853	15.4652	1.50917	1.50917	26.4458	3	3	6	Predicted
ENSG00000118503	TNFAIP3	1	1	1	UUU	3	TNF alpha induced protein 3	6	138188351	138204449	+	5023	2.35526e-14	1.51535e-11	1.36381e-09	9.48815	18.7931	23.1084	17.1299	6.96079	4.55273	3.1515	1.67393	3.12606	1.43957	0.182492	-5.47971	14.0038	3	0	3
ENSG00000118513	MYB	1	1	0	DDn	2	MYB proto-oncogene, transcription factor	6	135502453	135540311	+	5486	0.0201811	0.404711	1	7.01035	3.92691	4.85802	5.26509	1.58151	11.1574	7.68179	5.9592	8.26613	2.64791	1.56999	1.56999	3.00104	1	2	3
ENSG00000118640	VAMP8	1	1	1	UUU	3	vesicle associated membrane protein 8	2	85788685	85809154	+	990	0.00806977	0.215535	1	5.07646	8.34468	7.09008	6.83707	1.64873	3.59089	4.79291	3.48178	3.95519	0.727535	0.578492	-1.72863	2.88188	2	0	2
ENSG00000118680	MYL12B	1	1	1	UUU	3	myosin light chain 12B	18	3261907	3278282	+	1761	0.000333817	0.0173672	1	173.144	216.821	243.098	211.021	35.3361	141.007	130.656	147.842	139.835	8.65251	0.662658	-1.50907	71.1862	3	3	6
ENSG00000118785	SPP1	1	1	0	UUn	2	secreted phosphoprotein 1	4	88896819	88904562	+	2288	6.31983e-13	2.71074e-10	3.6595e-08	8.46077	48.8058	42.8031	33.3566	21.7683	5.64283	3.54544	10.3114	6.4999	3.46346	0.194861	-5.13186	26.8567	3	1	4
ENSG00000118946	PCDH17	1	1	1	DDD	3	protocadherin 17	13	58205944	58303445	+	8242	1.26326e-07	1.79286e-05	0.00731489	99.414	92.0719	89.4138	93.6333	5.1797	126.771	197.56	192.703	172.345	39.5425	1.84064	1.84064	78.7115	3	3	6
ENSG00000118960	HS1BP3	1	1	0	DDn	2	HCLS1 binding protein 3	2	20760208	20850849	-	9059	0.000552397	0.0261756	1	24.0528	23.8419	22.7145	23.5364	0.719531	25.8416	36.9645	48.7449	37.1837	11.4532	1.57984	1.57984	13.6473	3	3	6
ENSG00000119042	SATB2	1	1	1	UUU	3	SATB homeobox 2	2	200134223	200335989	-	10958	0.000552964	0.026181	1	10.5155	12.6923	12.6702	11.9594	1.25045	6.28406	6.95957	5.9592	6.40094	0.510327	0.535224	-1.86838	5.55842	3	1	4
ENSG00000119227	PIGZ	1	1	1	DDD	3	phosphatidylinositol glycan anchor biosynthesis class Z	3	196673214	196695931	-	3211	0.020306	0.406716	1	5.25776	3.99703	3.47939	4.24473	0.914695	6.4123	6.7626	7.29835	6.82442	0.446246	1.60774	1.60774	2.57969	0	3	3
ENSG00000119681	LTBP2	1	1	1	UUU	3	latent transforming growth factor beta binding protein 2	14	74964873	75079306	-	9310	0.0141346	0.318717	1	6.76862	8.27455	6.43359	7.15892	0.980579	3.14203	5.18685	4.75397	4.36095	1.07758	0.609163	-1.6416	2.79797	2	0	2
ENSG00000119684	MLH3	1	1	1	UUU	3	mutL homolog 3	14	75480467	75518235	-	8363	1.16899e-10	3.17796e-08	6.76906e-06	20.7289	20.1254	19.8916	20.2486	0.432021	9.36196	5.97473	5.35659	6.89776	2.15633	0.340653	-2.93554	13.3509	3	1	4
ENSG00000120049	KCNIP2	1	1	1	DDD	3	potassium voltage-gated channel interacting protein 2	10	103585731	103603677	-	3294	0.00106412	0.0448634	1	5.98297	4.69826	2.9542	4.54515	1.52018	11.6063	8.14139	6.16007	8.63591	2.75657	1.90003	1.90003	4.09076	0	2	2
ENSG00000120217	CD274	1	1	1	UUU	3	CD274 molecule	9	5450503	5470566	+	4108	1.83395e-13	9.23435e-11	1.06195e-08	4.35125	12.1313	13.655	10.0459	4.99016	2.37255	0.919189	0.401744	1.23116	1.02177	0.122554	-8.15966	8.81469	2	0	2
ENSG00000120254	MTHFD1L	0	1	1	nUU	2	methylenetetrahydrofolate dehydrogenase (NADP+ dependent) 1-like	6	151186685	151423023	+	4945	0.000435423	0.0215866	1	67.5049	92.0018	94.4032	84.6366	14.885	59.8268	46.616	62.3373	56.26	8.44575	0.664724	-1.50438	28.3766	3	3	6
ENSG00000120318	ARAP3	1	1	1	UUU	3	ArfGAP with RhoGAP domain, ankyrin repeat and PH domain 3	5	141032968	141061788	-	6186	4.12845e-13	1.88234e-10	2.39058e-08	41.5786	55.3273	46.6764	47.8608	6.95044	23.0843	15.5606	10.0436	16.2295	6.54603	0.339098	-2.949	31.6313	3	3	6
ENSG00000120457	KCNJ5	1	1	1	UUU	3	potassium voltage-gated channel subfamily J member 5	11	128761251	128790930	+	6109	2.18552e-09	4.55224e-07	0.000126552	5.01603	8.4148	7.41833	6.94972	1.74717	2.82141	1.18181	0.468701	1.49064	1.20638	0.21449	-4.66223	5.45908	2	0	2
ENSG00000120549	KIAA1217	1	1	1	DDD	3	KIAA1217	10	23983675	24836772	+	10656	0.000200575	0.0113521	1	13.2351	9.88739	9.19085	10.7711	2.16209	25.9057	18.5151	13.7262	19.3823	6.13586	1.79948	1.79948	8.61125	3	3	6
ENSG00000120696	KBTBD7	1	1	1	DDD	3	kelch repeat and BTB domain containing 7	13	41763969	41768702	-	4734	5.93276e-05	0.00403911	1	18.4928	14.6558	12.2107	15.1198	3.16666	22.0583	31.0555	28.189	27.1009	4.5962	1.79242	1.79242	11.9812	3	3	6
ENSG00000120756	PLS1	1	1	1	UUU	3	plastin 1	3	142315229	142432506	+	5294	0.0166396	0.355935	1	8.46077	9.46665	10.5038	9.47708	1.02157	7.56652	6.43432	4.15135	6.05073	1.73959	0.638459	-1.56627	3.42635	3	1	4
ENSG00000120833	SOCS2	1	1	0	DDn	2	suppressor of cytokine signaling 2	12	93963590	93977263	+	6776	6.71662e-08	1.01813e-05	0.00388926	26.2284	30.3634	29.1481	28.58	2.12525	27.8935	53.6412	113.694	65.0761	44.0281	2.27698	2.27698	36.4961	3	3	6
ENSG00000120875	DUSP4	1	1	1	UUU	3	dual specificity phosphatase 4	8	29190581	29208185	-	7257	1.67958e-06	0.000180679	0.097256	145.042	142.561	217.364	168.322	42.4894	101.827	89.0957	99.8334	96.9188	6.84799	0.575794	-1.73673	71.4032	3	3	6
ENSG00000120889	TNFRSF10B	1	1	1	UUU	3	tumor necrosis factor receptor superfamily member 10b	8	22877646	22926692	-	5158	4.1902e-06	0.000408474	0.242633	540.099	620.662	570.358	577.04	40.6947	380.891	351.13	288.318	340.113	47.2594	0.58941	-1.69661	236.927	3	3	6
ENSG00000121104	FAM117A	1	1	1	DDD	3	family with sequence similarity 117 member A	17	47787694	47866542	-	3836	0.00978984	0.247438	1	12.7516	11.1496	10.6351	11.5121	1.10381	15.9025	18.7121	17.4759	17.3635	1.40814	1.50828	1.50828	5.85137	3	3	6
ENSG00000121653	MAPK8IP1	1	1	1	DDD	3	mitogen-activated protein kinase 8 interacting protein 1	11	45907202	45928016	+	3498	0.00897817	0.23334	1	12.1472	11.7807	10.7008	11.5429	0.751987	15.646	15.0353	21.7611	17.4808	3.71941	1.51442	1.51442	5.9379	3	3	6
ENSG00000121753	ADGRB2	1	1	1	UUU	3	adhesion G protein-coupled receptor B2	1	32192718	32230494	-	7761	0.00138196	0.055152	1	28.7062	28.4701	23.371	26.8491	3.01441	23.3408	14.3131	13.2575	16.9705	5.54203	0.632069	-1.58211	9.87862	3	3	6
ENSG00000121966	CXCR4	1	1	0	DDn	2	C-X-C motif chemokine receptor 4	2	136871919	136875735	-	2224	1.59578e-08	2.76658e-06	0.000924037	43.2708	50.2083	61.0535	51.5109	8.96263	59.8909	82.727	216.54	119.719	84.623	2.32416	2.32416	68.2084	3	3	6	Validated
ENSG00000122359	ANXA11	1	1	1	DDD	3	annexin A11	10	81910645	81965328	-	8770	0.0186324	0.384637	1	7.13122	9.25628	7.87787	8.08846	1.07807	11.4139	14.1818	10.981	12.1922	1.73654	1.50736	1.50736	4.10377	3	3	6
ENSG00000122641	INHBA	1	1	0	UUn	2	inhibin beta A	7	41724712	41742706	-	7532	6.21875e-11	1.78266e-08	3.60097e-06	7.19165	21.037	48.7115	25.6467	21.1403	2.62904	5.18685	8.83837	5.55142	3.12067	0.216457	-4.61985	20.0953	3	1	4
ENSG00000122642	FKBP9	1	1	1	UUU	3	FK506 binding protein 9	7	32997017	33046543	+	5169	4.07922e-12	1.51415e-09	2.36207e-07	92.4641	115.423	147.185	118.357	27.4781	50.5931	60.0099	42.8527	51.1519	8.59225	0.432182	-2.31384	67.2055	3	3	6
ENSG00000122644	ARL4A	1	1	1	DDD	3	ADP ribosylation factor like GTPase 4A	7	12726481	12730559	+	3561	0.000384643	0.0195718	1	131.142	124.469	86.197	113.936	24.2532	165.95	183.313	164.648	171.304	10.4204	1.50351	1.50351	57.3677	3	3	6
ENSG00000122778	KIAA1549	1	1	1	DDD	3	KIAA1549	7	138516126	138666064	-	12464	0.00033202	0.0172892	1	83.8221	80.0808	80.6169	81.5066	2.02308	95.415	128.096	146.369	123.293	25.8141	1.51268	1.51268	41.7865	3	3	6
ENSG00000122786	CALD1	1	1	1	UUU	3	caldesmon 1	7	134429003	134655479	+	9930	1.66158e-05	0.00138837	0.962138	454.404	633.494	767.633	618.51	157.151	403.462	344.171	384.134	377.256	30.2383	0.609942	-1.6395	241.255	3	3	6
ENSG00000122861	PLAU	1	1	1	UUU	3	plasminogen activator, urokinase	10	75668935	75677255	+	2950	7.19229e-23	3.78609e-19	4.1647e-18	12.3285	62.6903	32.3649	35.7946	25.3554	3.0779	2.42929	1.80785	2.43835	0.635077	0.0681205	-14.6799	33.3562	3	0	3
ENSG00000122863	CHST3	1	1	1	UUU	3	carbohydrate (chondroitin 6) sulfotransferase 3	10	73724123	73773322	+	6970	7.93857e-05	0.00518007	1	62.4284	66.7574	86.0001	71.7286	12.5476	49.8236	43.4645	41.4466	44.9116	4.37196	0.626131	-1.59711	26.8171	3	3	6
ENSG00000122877	EGR2	0	1	0	nDn	1	early growth response 2	10	64571756	64679660	-	3689	0.000271395	0.0146596	1	10.4551	20.7565	4.59542	11.9357	8.18164	15.0689	55.9392	7.49922	26.1691	26.058	2.19251	2.19251	14.2334	2	3	5
ENSG00000123106	CCDC91	1	1	1	DDD	3	coiled-coil domain containing 91	12	28286182	28732883	+	5461	9.38321e-15	6.24523e-12	5.43335e-10	5.43907	6.03061	6.3023	5.92399	0.441381	20.327	23.3737	24.3725	22.691	2.10735	3.83036	3.83036	16.7671	0	3	3
ENSG00000123240	OPTN	1	1	0	UUn	2	optineurin	10	13141449	13180291	+	5121	0.000554702	0.0262204	1	21.998	31.9762	50.0245	34.6662	14.2056	14.5559	21.7979	28.3899	21.5812	6.91953	0.622544	-1.60631	13.085	3	3	6
ENSG00000123496	IL13RA2	1	1	1	UUU	3	interleukin 13 receptor subunit alpha 2	X	114238538	114254540	-	1626	1.50992e-26	1.4572e-22	8.74318e-22	23.2671	41.5831	39.2581	34.7028	9.97157	2.30843	2.95454	3.6157	2.95955	0.653648	0.0852829	-11.7257	31.7432	3	0	3
ENSG00000123560	PLP1	1	1	1	DDD	3	proteolipid protein 1	X	103028647	103047548	+	6078	0.00013749	0.00825014	1	25.9262	24.9639	16.0183	22.3028	5.46375	28.4065	37.6867	45.1292	37.0742	8.37818	1.66231	1.66231	14.7713	3	3	6	Predicted
ENSG00000123700	KCNJ2	1	1	1	UUU	3	potassium voltage-gated channel subfamily J member 2	17	68164814	68176189	+	5577	3.24976e-11	9.90407e-09	1.88177e-06	15.1085	16.7595	18.9069	16.925	1.90459	6.66879	4.59594	4.28527	5.18334	1.29579	0.306254	-3.26526	11.7416	3	1	4
ENSG00000123989	CHPF	1	1	1	UUU	3	chondroitin polymerizing factor	2	220403669	220408509	-	3354	0.00106231	0.0448346	1	30.3983	35.272	39.5863	35.0856	4.59682	21.9301	22.3888	23.569	22.6293	0.845501	0.644974	-1.55045	12.4563	3	3	6
ENSG00000124212	PTGIS	1	1	1	DDD	3	prostaglandin I2 (prostacyclin) synthase	20	48120411	48184683	-	5579	1.57561e-16	1.62921e-13	9.12356e-12	5.3182	5.82024	3.2168	4.78508	1.38117	22.0583	23.2423	22.7655	22.6887	0.595737	4.74156	4.74156	17.9036	0	3	3
ENSG00000124762	CDKN1A	1	1	1	UUU	3	cyclin-dependent kinase inhibitor 1A	6	36644305	36655116	+	2985	1.05376e-15	8.2457e-13	6.10182e-11	408.051	612.948	499.917	506.972	102.631	202.565	190.929	183.865	192.453	9.4426	0.379612	-2.63427	314.519	3	3	6	Validated
ENSG00000124813	RUNX2	1	1	1	UUU	3	runt related transcription factor 2	6	45295894	45632086	+	8191	1.79249e-10	4.76121e-08	1.03794e-05	57.2915	118.018	107.402	94.2369	32.433	28.4065	44.6463	49.0128	40.6885	10.8583	0.431768	-2.31606	53.5484	3	3	6
ENSG00000125046	SSUH2	0	1	0	nUn	1	ssu-2 homolog (C. elegans)	3	8661086	8786726	-	6279	0.00486162	0.14708	1	21.3332	16.479	11.4886	16.4336	4.92249	17.1208	9.45451	2.34351	9.63962	7.39041	0.58658	-1.7048	6.79397	3	2	5
ENSG00000125170	DOK4	1	1	1	UUU	3	docking protein 4	16	57505863	57521239	-	4759	0.000529082	0.0252776	1	18.2511	18.2321	13.5237	16.6689	2.7239	12.2475	10.0454	6.02616	9.43969	3.15459	0.566304	-1.76584	7.22925	3	2	5
ENSG00000125398	SOX9	0	1	0	nDn	1	SRY-box 9	17	70117161	70122561	+	3935	0.00937809	0.240283	1	6.88948	7.78369	7.28703	7.32007	0.448018	5.19396	9.97977	19.8194	11.6644	7.45681	1.59348	1.59348	4.3443	3	2	5
ENSG00000125430	HS3ST3B1	1	1	1	DDD	3	heparan sulfate-glucosamine 3-sulfotransferase 3B1	17	14204400	14252721	+	5367	1.08512e-06	0.000123446	0.0628341	99.0514	85.831	64.3359	83.0728	17.5213	126.451	162.565	148.712	145.909	18.2197	1.7564	1.7564	62.8365	3	3	6	Predicted
ENSG00000125746	EML2	1	1	1	UUU	3	echinoderm microtubule associated protein like 2	19	46110252	46148887	-	8224	9.40619e-10	2.13594e-07	5.44665e-05	7.67513	12.3417	9.78169	9.93284	2.33696	3.71913	2.82322	1.60698	2.71644	1.06012	0.273481	-3.65656	7.2164	3	0	3
ENSG00000125753	VASP	1	1	1	UUU	3	vasodilator-stimulated phosphoprotein	19	46009837	46030241	+	3601	8.5905e-06	0.000772411	0.497433	57.2915	69.9831	73.5924	66.9557	8.56178	44.5655	39.6564	33.2778	39.1666	5.65978	0.584963	-1.70951	27.7891	3	3	6
ENSG00000125817	CENPB	1	1	1	DDD	3	centromere protein B	20	3764498	3767337	-	2840	0.00589073	0.170296	1	15.2898	12.9027	13.5893	13.9273	1.22892	19.0445	22.3232	22.029	21.1322	1.81396	1.51733	1.51733	7.20494	3	3	6
ENSG00000125844	RRBP1	1	1	1	UUU	3	ribosome binding protein 1	20	17594323	17662940	-	6628	4.66599e-07	5.99078e-05	0.0270184	56.2037	89.6877	82.3894	76.0936	17.6075	48.99	42.4797	33.8804	41.7833	7.57882	0.549105	-1.82115	34.3103	3	3	6	Predicted
ENSG00000126458	RRAS	1	1	1	UUU	3	related RAS viral (r-ras) oncogene homolog	19	50138549	50143458	-	1160	3.3667e-13	1.55959e-10	1.94949e-08	18.372	31.0646	35.6474	28.3613	8.94935	10.4521	8.01008	6.02616	8.16276	2.21689	0.287813	-3.47448	20.1986	3	2	5
ENSG00000126882	FAM78A	1	1	1	UUU	3	family with sequence similarity 78 member A	9	134133463	134151934	-	5499	1.46193e-06	0.000160328	0.0846531	9.18598	13.674	10.8977	11.2526	2.26498	6.54055	3.80807	3.14699	4.49854	1.79906	0.399778	-2.50139	6.75405	3	1	4
ENSG00000126947	ARMCX1	1	1	1	UUU	3	armadillo repeat containing, X-linked 1	X	100805514	100809683	+	2141	3.0234e-14	1.88247e-11	1.7507e-09	36.7439	53.2937	42.2123	44.0833	8.43207	13.6582	14.3787	16.6724	14.9031	1.57401	0.338067	-2.95799	29.1802	3	3	6
ENSG00000126950	TMEM35	1	1	1	DDD	3	transmembrane protein 35	X	100333709	100351353	+	2571	0.0011561	0.0480227	1	7.43339	8.62517	7.41833	7.82563	0.692463	9.29784	14.707	17.1411	13.7153	4.01456	1.75261	1.75261	5.88968	3	3	6
ENSG00000127863	TNFRSF19	1	1	0	DDn	2	tumor necrosis factor receptor superfamily member 19	13	24144509	24250232	+	5102	0.00447478	0.138415	1	5.74124	11.2197	9.3878	8.78292	2.78889	8.0795	13.1969	21.2924	14.1896	6.66216	1.61559	1.61559	5.4067	2	3	5
ENSG00000127920	GNG11	1	1	1	UUU	3	G protein subunit gamma 11	7	93551011	93557922	+	3055	4.39246e-07	5.6647e-05	0.0254345	295.523	349.144	345.379	330.015	29.9308	186.79	198.939	168.398	184.709	15.3766	0.559698	-1.78668	145.306	3	3	6
ENSG00000128016	ZFP36	1	1	1	UUU	3	ZFP36 ring finger protein	19	39897453	39900052	+	2010	1.70112e-08	2.93165e-06	0.000985035	12.5703	29.1012	19.2351	20.3022	8.31695	6.09169	9.71714	7.63313	7.81399	1.81948	0.384884	-2.59819	12.4882	3	2	5
ENSG00000128052	KDR	1	1	1	UUU	3	kinase insert domain receptor	4	55944644	55991756	-	6259	9.48029e-14	5.08293e-11	5.48956e-09	68.8948	93.9653	128.212	97.0242	29.7768	43.9243	32.0403	34.4161	36.7935	6.2886	0.37922	-2.63699	60.2306	3	3	6
ENSG00000128283	CDC42EP1	1	1	1	UUU	3	CDC42 effector protein 1	22	37956454	37965412	+	2573	4.16267e-05	0.00300173	1	36.3209	56.9401	65.452	52.9043	14.979	31.2279	28.8231	35.2195	31.7569	3.23085	0.60027	-1.66592	21.1475	3	3	6
ENSG00000128294	TPST2	1	1	1	UUU	3	tyrosylprotein sulfotransferase 2	22	26921458	26992681	-	3448	7.40425e-07	8.87667e-05	0.0428743	26.7119	44.5984	41.6871	37.6658	9.59742	18.2109	19.1717	20.422	19.2682	1.10868	0.511557	-1.95482	18.3976	3	3	6
ENSG00000128342	LIF	1	1	1	UUU	3	leukemia inhibitory factor	22	30636436	30642840	-	3969	1.33392e-16	1.45737e-13	7.72407e-12	25.9866	45.1594	73.3955	48.1805	23.8484	13.0811	9.97977	11.3827	11.4812	1.55301	0.238295	-4.19647	36.6993	3	3	6
ENSG00000128564	VGF	1	1	1	UUU	3	VGF nerve growth factor inducible	7	100805790	100808874	-	2704	1.30733e-18	2.30846e-15	7.57009e-14	38.2548	45.0192	53.4382	45.5707	7.60674	13.5941	9.12623	4.48614	9.06882	4.55424	0.199005	-5.02499	36.5019	3	2	5
ENSG00000128591	FLNC	1	1	1	UUU	3	filamin C	7	128470431	128499328	+	9280	9.81928e-08	1.42861e-05	0.00568585	19.0972	26.8572	30.0016	25.3187	5.61265	16.4796	9.06058	7.43226	10.9908	4.82266	0.4341	-2.30362	14.3278	3	3	6
ENSG00000128594	LRRC4	1	1	1	DDD	3	leucine rich repeat containing 4	7	127667124	127672160	-	4036	2.10464e-09	4.39961e-07	0.000121869	40.6117	19.2138	26.3909	28.7388	10.8905	62.1993	59.616	64.1451	61.9868	2.27204	2.1569	2.1569	33.248	3	3	6
ENSG00000128606	LRRC17	1	1	1	DDD	3	leucine rich repeat containing 17	7	102553438	102585396	+	2674	3.41471e-10	8.63444e-08	1.97729e-05	51.9733	58.6231	54.1604	54.9189	3.38918	65.7261	132.954	180.316	126.332	57.5813	2.30034	2.30034	71.4132	3	3	6
ENSG00000128617	OPN1SW	1	1	1	UUU	3	opsin 1 (cone pigments), short-wave-sensitive	7	128412545	128415844	-	1096	1.71943e-05	0.00142437	0.995636	15.7733	21.037	21.5985	19.4696	3.21338	12.6322	10.702	6.02616	9.78679	3.3968	0.502671	-1.98937	9.6828	3	2	5
ENSG00000128739	SNRPN	1	1	1	UUU	3	small nuclear ribonucleoprotein polypeptide N	15	25068794	25223870	+	3488	0.00174571	0.066329	1	28.4644	32.6073	29.6733	30.2484	2.13048	20.9682	19.6312	18.1454	19.5816	1.41205	0.647362	-1.54473	10.6667	3	3	6
ENSG00000128849	CGNL1	1	1	1	UUU	3	cingulin-like 1	15	57668165	57842925	+	8655	4.67384e-11	1.38081e-08	2.70639e-06	66.7796	77.6265	101.362	81.9227	17.6869	41.0387	40.7069	27.8542	36.5333	7.51812	0.445948	-2.24241	45.3894	3	3	6
ENSG00000129159	KCNC1	0	1	0	nDn	1	potassium voltage-gated channel subfamily C member 1	11	17756359	17804602	+	9842	0.00470993	0.143541	1	19.0972	9.39653	9.78169	12.7585	5.49286	33.2157	15.101	12.1862	20.1676	11.3936	1.58073	1.58073	7.40918	3	3	6
ENSG00000129355	CDKN2D	1	1	1	UUU	3	cyclin-dependent kinase inhibitor 2D	19	10677138	10679735	-	1503	0.00221373	0.0799165	1	12.5703	13.8844	14.2458	13.5668	0.881756	9.42608	8.20704	6.36095	7.99802	1.54322	0.589527	-1.69627	5.56882	3	2	5
ENSG00000129596	CDO1	1	1	1	DDD	3	cysteine dioxygenase type 1	5	115140430	115152651	-	2189	6.00341e-09	1.15876e-06	0.000347627	55.2367	58.9036	44.4443	52.8616	7.51657	71.6254	99.6007	152.06	107.762	40.8337	2.03857	2.03857	54.9005	3	3	6
ENSG00000129682	FGF13	1	1	1	DDD	3	fibroblast growth factor 13	X	137713735	138304939	-	3767	4.78059e-07	6.09736e-05	0.027682	31.5466	29.4518	21.5328	27.5104	5.28162	41.167	57.7119	56.8468	51.9086	9.31254	1.88687	1.88687	24.3981	3	3	6
ENSG00000129757	CDKN1C	1	1	1	DDD	3	cyclin-dependent kinase inhibitor 1C	11	2904443	2907111	-	2586	7.49258e-09	1.39504e-06	0.000433858	6.10384	5.82024	6.0397	5.98793	0.148722	10.5803	17.1363	21.4933	16.4033	5.4933	2.7394	2.7394	10.4154	1	3	4
ENSG00000130158	DOCK6	1	1	1	UUU	3	dedicator of cytokinesis 6	19	11309971	11373157	-	12435	1.7993e-05	0.00148417	1	94.4584	143.332	105.76	114.517	25.5864	69.8941	75.9644	63.2747	69.7111	6.34685	0.60874	-1.64274	44.8059	3	3	6
ENSG00000130176	CNN1	1	1	1	UUU	3	calponin 1	19	11649532	11661138	+	2939	0.000880515	0.0386846	1	19.8224	25.3145	21.7954	22.3108	2.7821	19.1728	12.1464	9.17315	13.4975	5.13489	0.604975	-1.65296	8.81333	3	3	6
ENSG00000130193	THEM6	1	1	1	UUU	3	thioesterase superfamily member 6	8	143808621	143818345	+	3055	0.00888311	0.231492	1	13.2351	11.5002	12.0794	12.2716	0.883236	8.14362	7.68179	7.43226	7.75256	0.360922	0.63175	-1.5829	4.519	3	3	6
ENSG00000130201	EXOC3L2	1	1	1	UUU	3	exocyst complex component 3-like 2	19	45715879	45737469	-	1725	0.000406874	0.0204337	1	13.2955	11.36	12.342	12.3325	0.967792	9.55433	6.95957	3.08004	6.53131	3.25832	0.529602	-1.88821	5.80118	3	2	5
ENSG00000130208	APOC1	1	1	0	DDn	2	apolipoprotein C1	19	45417504	45422606	+	1231	0.00551784	0.161942	1	5.8621	7.92394	7.74657	7.17754	1.14265	8.01538	10.4394	16.8732	11.776	4.57771	1.64067	1.64067	4.59846	2	3	5
ENSG00000130244	FAM98C	1	1	1	UUU	3	family with sequence similarity 98 member C	19	38893775	38899728	+	4598	0.0249473	0.45947	1	8.1586	8.90566	9.65039	8.90488	0.745897	6.73292	5.77776	4.95484	5.82184	0.889857	0.65378	-1.52957	3.08305	3	1	4
ENSG00000130287	NCAN	1	1	1	DDD	3	neurocan	19	19322782	19363042	+	6905	0.000291224	0.0155422	1	145.042	114.722	108.846	122.87	19.4249	192.561	173.989	192.234	186.262	10.6295	1.51593	1.51593	63.3919	3	3	6
ENSG00000130309	COLGALT1	1	1	1	UUU	3	collagen beta(1-O)galactosyltransferase 1	19	17666403	17693971	+	4900	0.000137009	0.00823832	1	118.693	134.076	157.951	136.907	19.7819	101.314	86.0098	77.3357	88.22	12.1412	0.644381	-1.55188	48.6866	3	3	6
ENSG00000130347	RTN4IP1	1	1	1	UUU	3	reticulon 4 interacting protein 1	6	107018903	107077373	-	2928	0.0284057	0.501167	1	7.07079	9.3264	7.94352	8.11357	1.13738	5.70695	6.10604	4.0844	5.29913	1.07075	0.653119	-1.53111	2.81444	3	0	3
ENSG00000130402	ACTN4	1	1	1	UUU	3	actinin alpha 4	19	39138289	39222223	+	6103	5.8463e-05	0.0039921	1	354.869	455.1	485.146	431.705	68.2167	341.455	272.014	203.483	272.318	68.9864	0.630796	-1.5853	159.387	3	3	6
ENSG00000130429	ARPC1B	1	1	1	UUU	3	actin related protein 2/3 complex subunit 1B	7	98971872	98992424	+	3979	3.70959e-05	0.00274335	1	25.0801	31.275	35.2535	30.5362	5.12675	19.4934	18.909	12.7888	17.0638	3.71369	0.558804	-1.78954	13.4724	3	3	6
ENSG00000130508	PXDN	1	1	1	DDD	3	peroxidasin	2	1635659	1748624	-	11257	6.36343e-10	1.52894e-07	3.68474e-05	20.1245	15.9881	14.6397	16.9175	2.85808	35.5242	39.9191	42.6518	39.365	3.59599	2.32689	2.32689	22.4475	3	3	6
ENSG00000130511	SSBP4	1	1	1	UUU	3	single stranded DNA binding protein 4	19	18529674	18545372	+	2974	1.4201e-05	0.00121078	0.822309	78.8665	95.2976	110.159	94.7743	15.6528	47.8999	56.8584	67.0243	57.2609	9.56854	0.604181	-1.65513	37.5135	3	3	6
ENSG00000130513	GDF15	1	1	1	UUU	3	growth differentiation factor 15	19	18485541	18499986	+	2087	4.6581e-18	6.91609e-15	2.69728e-13	20.6685	33.3086	31.3802	28.4524	6.80971	6.54055	5.7121	2.34351	4.86539	2.22295	0.171001	-5.84792	23.587	3	1	4
ENSG00000130517	PGPEP1	1	1	1	UUU	3	pyroglutamyl-peptidase I	19	18451397	18480760	+	7520	1.14794e-11	3.82019e-09	6.64713e-07	93.1893	145.646	180.403	139.746	43.9053	42.7701	48.1261	79.2105	56.7022	19.6758	0.405751	-2.46456	83.044	3	3	6
ENSG00000130589	HELZ2	1	1	1	UUU	3	helicase with zinc finger 2	20	62189439	62205592	-	12066	0.000928318	0.0403258	1	28.404	37.7965	37.026	34.4088	5.21457	21.4171	25.0807	19.5515	22.0165	2.8129	0.639849	-1.56287	12.3924	3	3	6
ENSG00000130590	SAMD10	1	1	1	UUU	3	sterile alpha motif domain containing 10	20	62605466	62611361	-	2453	0.00917787	0.236408	1	6.82905	8.90566	8.79696	8.17722	1.16882	5.64283	4.59594	4.48614	4.9083	0.638479	0.600241	-1.666	3.26892	3	0	3
ENSG00000130600	H19	0	1	0	nUn	1	H19, imprinted maternally expressed transcript (non-protein coding)	11	2016406	2022700	-	2812	0.0107161	0.263938	1	6.28514	16.5491	11.226	11.3534	5.13317	11.9269	6.43432	1.80785	6.72302	5.06569	0.592159	-1.68874	4.63039	3	1	4
ENSG00000130818	ZNF426	1	1	1	DDD	3	zinc finger protein 426	19	9638667	9649303	-	2760	0.00573094	0.166926	1	15.169	14.796	16.8718	15.6122	1.1066	17.7621	24.9494	27.6534	23.455	5.11219	1.50234	1.50234	7.8427	3	3	6
ENSG00000130822	PNCK	0	1	0	nDn	1	pregnancy up-regulated nonubiquitous CaM kinase	X	152935185	152954465	-	5091	0.0133838	0.30754	1	4.04908	6.38122	1.90382	4.11137	2.23935	7.37415	7.94442	5.08876	6.80244	1.51124	1.65454	1.65454	2.69107	0	2	2
ENSG00000130940	CASZ1	1	1	1	DDD	3	castor zinc finger 1	1	10696661	10856707	-	11336	0.000177947	0.0102222	1	7.25209	6.87209	6.76184	6.962	0.257196	9.23371	15.2323	15.9358	13.4673	3.68321	1.9344	1.9344	6.50527	2	3	5	Predicted
ENSG00000131069	ACSS2	1	1	0	DDn	2	acyl-CoA synthetase short-chain family member 2	20	33459949	33515769	+	5389	1.0291e-08	1.84929e-06	0.0005959	74.0922	96.1391	85.4749	85.2354	11.0254	91.6959	167.227	304.12	187.681	107.679	2.20191	2.20191	102.446	3	3	6
ENSG00000131080	EDA2R	1	1	1	UUU	3	ectodysplasin A2 receptor	X	65815479	65859108	-	3557	1.22174e-06	0.000136837	0.0707446	76.2678	93.6848	60.7253	76.8926	16.4886	42.8983	46.2877	40.6431	43.2764	2.84125	0.562816	-1.77678	33.6162	3	3	6	Predicted
ENSG00000131236	CAP1	1	1	1	UUU	3	CAP, adenylate cyclase-associated protein 1 (yeast)	1	40505905	40538321	+	3814	0.0003132	0.0164722	1	275.821	332.244	412.932	340.332	68.9122	232.702	219.095	223.972	225.257	6.89391	0.661872	-1.51087	115.076	3	3	6
ENSG00000131378	RFTN1	1	1	1	UUU	3	raftlin, lipid raft linker 1	3	16355081	16555533	-	4776	1.68182e-06	0.000180679	0.0973861	29.4314	44.1076	52.9787	42.1725	11.8923	20.5194	21.3383	25.7116	22.5231	2.79153	0.53407	-1.87241	19.6495	3	3	6
ENSG00000131389	SLC6A6	1	1	1	UUU	3	solute carrier family 6 member 6	3	14444076	14530857	+	8262	0.0002131	0.0118993	1	89.5633	80.8522	89.3482	86.5879	4.96842	67.9063	52.8534	48.2762	56.3453	10.2703	0.650729	-1.53674	30.2426	3	3	6
ENSG00000131473	ACLY	1	1	0	DDn	2	ATP citrate lyase	17	40023161	40086795	-	5217	0.000247985	0.0135596	1	421.709	435.887	534.317	463.971	61.3324	537.736	652.755	928.095	706.195	200.592	1.52207	1.52207	242.225	3	3	6
ENSG00000131724	IL13RA1	1	1	1	UUU	3	interleukin 13 receptor subunit alpha 1	X	117861535	117928502	+	5387	7.52492e-05	0.00494586	1	44.4795	54.9066	59.9375	53.1078	7.88441	36.1013	31.0555	30.2647	32.4738	3.16625	0.611469	-1.63541	20.634	3	3	6
ENSG00000131797	CLUHP3	1	1	1	DDD	3	clustered mitochondria (cluA/CLU1) homolog pseudogene 3	16	31711911	31721097	+	4025	0.0112459	0.272237	1	5.92254	3.92691	4.72672	4.85872	1.00434	7.43827	8.20704	8.36966	8.00499	0.497486	1.64755	1.64755	3.14627	0	3	3
ENSG00000132016	C19orf57	1	1	1	DDD	3	chromosome 19 open reading frame 57	19	13993161	14017265	-	3840	0.000212129	0.0118565	1	3.62604	4.06715	2.23206	3.30842	0.957889	7.37415	8.66664	5.4905	7.1771	1.59721	2.16934	2.16934	3.86868	0	2	2
ENSG00000132142	---	1	1	0	DDn	2	---	17	35441923	35766909	-	13766	2.85204e-05	0.00219611	1	199.13	241.925	300.738	247.264	51.0137	244.886	378.706	592.773	405.455	175.479	1.63976	1.63976	158.19	3	3	6
ENSG00000132274	TRIM22	1	1	1	UUU	3	tripartite motif containing 22	11	5710919	5758319	+	6020	3.35261e-17	4.22027e-14	1.94133e-12	103.705	190.174	188.412	160.764	49.4224	51.106	54.2978	47.5397	50.9812	3.38078	0.317118	-3.1534	109.783	3	3	6
ENSG00000132386	SERPINF1	1	1	1	UUU	3	serpin family F member 1	17	1665253	1680868	+	3069	0.00332605	0.11018	1	14.7459	17.6711	14.9023	15.7731	1.64556	11.2857	10.1111	7.76705	9.72126	1.7914	0.616319	-1.62254	6.05184	3	3	6
ENSG00000132846	ZBED3	1	1	1	DDD	3	zinc finger BED-type containing 3	5	76367897	76383148	-	6514	0.00309458	0.104242	1	9.66945	9.67702	9.51909	9.62185	0.0890738	12.5681	14.3787	20.0872	15.678	3.92431	1.62942	1.62942	6.05616	3	3	6
ENSG00000132849	PATJ	1	1	1	DDD	3	PATJ, crumbs cell polarity complex component	1	62208149	62629592	+	11456	0.00547566	0.161194	1	5.4995	6.87209	6.3023	6.22463	0.689582	8.46424	11.4899	11.1819	10.3787	1.66507	1.66735	1.66735	4.15403	0	3	3
ENSG00000133056	PIK3C2B	1	1	1	DDD	3	phosphatidylinositol-4-phosphate 3-kinase catalytic subunit type 2 beta	1	204391756	204463852	-	9414	4.43277e-08	7.09059e-06	0.00256679	62.1867	52.5925	35.91	50.2297	13.2967	85.7966	99.2067	100.302	95.1018	8.07713	1.89334	1.89334	44.8721	3	3	6
ENSG00000133110	POSTN	0	1	0	nUn	1	periostin, osteoblast specific factor	13	38136720	38172981	-	5464	0.00134913	0.0542105	1	15.5316	12.8326	10.0443	12.8028	2.74376	13.2735	5.05554	1.74089	6.68996	5.93747	0.522539	-1.91373	6.11284	3	1	4
ENSG00000133216	EPHB2	1	1	1	DDD	3	EPH receptor B2	1	23037332	23241818	+	6341	8.77046e-09	1.60206e-06	0.000507854	96.8758	79.59	70.8352	82.4337	13.2512	114.973	160.792	205.626	160.464	45.3276	1.94658	1.94658	78.03	3	3	6
ENSG00000133466	C1QTNF6	1	1	1	UUU	3	C1q and tumor necrosis factor related protein 6	22	37576207	37595425	-	7143	2.18961e-05	0.00175817	1	36.4417	42.2844	52.3222	43.6828	8.03205	25.9698	27.51	22.4307	25.3035	2.60439	0.579256	-1.72635	18.3793	3	3	6
ENSG00000133935	C14orf1	1	1	0	DDn	2	chromosome 14 open reading frame 1	14	76116134	76127532	-	2633	2.28175e-06	0.000236359	0.132125	59.7693	69.913	82.0612	70.5811	11.1609	74.9598	118.838	181.521	125.106	53.5566	1.77252	1.77252	54.5252	3	3	6
ENSG00000134013	LOXL2	1	1	1	UUU	3	lysyl oxidase like 2	8	23154702	23282841	-	5707	8.29245e-11	2.30853e-08	4.80174e-06	117.907	196.906	225.241	180.018	55.6245	85.0271	82.727	80.4827	82.7456	2.27227	0.459651	-2.17556	97.2726	3	3	6
ENSG00000134107	BHLHE40	0	1	0	nUn	1	basic helix-loop-helix family member e40	3	5020801	5027008	+	3837	0.000155009	0.00910323	1	3.14257	19.1437	13.2611	11.8491	8.09346	1.15421	2.23232	10.2445	4.54367	4.96638	0.383461	-2.60783	7.30544	2	1	3
ENSG00000134121	CHL1	1	1	0	DDn	2	cell adhesion molecule L1 like	3	238279	451090	+	11845	2.38449e-09	4.91367e-07	0.000138074	3.50518	3.71654	2.42901	3.21691	0.690474	3.9115	13	20.6229	12.5114	8.36638	3.88928	3.88928	9.29453	0	2	2
ENSG00000134198	TSPAN2	1	1	1	DDD	3	tetraspanin 2	1	115590632	115632121	-	3410	0.000714833	0.0324358	1	6.76862	8.4148	8.46871	7.88404	0.966364	13.53	12.2777	16.4715	14.0931	2.15284	1.78754	1.78754	6.20902	3	3	6
ENSG00000134215	VAV3	1	1	1	UUU	3	vav guanine nucleotide exchange factor 3	1	108113782	108507766	-	7271	2.11274e-05	0.00170625	1	26.3493	34.9214	42.6062	34.6256	8.13249	19.5575	19.6312	18.882	19.3569	0.412965	0.559035	-1.7888	15.2687	3	3	6
ENSG00000134247	PTGFRN	1	1	1	UUU	3	prostaglandin F2 receptor inhibitor	1	117452679	117532980	+	6352	4.41205e-05	0.00315018	1	77.0534	78.5381	87.4444	81.012	5.61986	55.6588	49.7675	45.464	50.2968	5.11794	0.620856	-1.61068	30.7152	3	3	6	Predicted
ENSG00000134352	IL6ST	1	1	1	UUU	3	interleukin 6 signal transducer	5	55230923	55290821	-	9292	0.000123841	0.00758034	1	154.046	175.308	235.745	188.367	42.3859	119.654	115.555	128.424	121.211	6.57432	0.643484	-1.55404	67.1557	3	3	6
ENSG00000134363	FST	1	1	1	UUU	3	follistatin	5	52776239	52782964	+	2969	3.23761e-13	1.53667e-10	1.87474e-08	99.7766	243.959	298.9	214.212	102.84	55.2099	54.2321	98.896	69.446	25.5091	0.324193	-3.08458	144.766	3	3	6
ENSG00000134369	NAV1	1	1	0	DDn	2	neuron navigator 1	1	201592411	201796102	+	22056	2.12095e-05	0.0017105	1	79.1082	54.8364	46.8077	60.2508	16.8172	137.351	105.444	60.3955	101.064	38.6645	1.67738	1.67738	40.8129	3	3	6
ENSG00000134376	CRB1	1	1	0	DDn	2	crumbs 1, cell polarity complex component	1	197170592	197447585	+	13066	5.09158e-07	6.45138e-05	0.0294828	6.46645	5.82024	4.39848	5.56172	1.05794	6.28406	15.7575	21.2255	14.4223	7.55966	2.59315	2.59315	8.86063	1	2	3
ENSG00000134490	TMEM241	1	1	1	UUU	3	transmembrane protein 241	18	20777108	21017925	-	5193	0.0137053	0.313184	1	6.82905	10.6587	9.3878	8.95853	1.9506	4.93747	6.1717	5.69137	5.60018	0.622145	0.625123	-1.59969	3.35835	3	0	3
ENSG00000134531	EMP1	1	1	1	UUU	3	epithelial membrane protein 1	12	13349650	13369708	+	4673	3.15323e-19	6.521e-16	1.82588e-14	135.131	168.927	236.008	180.022	51.3457	64.2513	43.9898	35.0856	47.7756	14.9468	0.265388	-3.76807	132.246	3	3	6
ENSG00000134548	SPX	1	1	1	UUU	3	spexin hormone	12	21679241	21690311	+	2935	2.19511e-05	0.00175817	1	15.4711	22.159	24.2245	20.6182	4.57556	16.9926	8.20704	5.4905	10.23	6.01199	0.496166	-2.01545	10.3881	3	2	5
ENSG00000134574	DDB2	1	1	1	UUU	3	damage specific DNA binding protein 2	11	47236493	47260767	+	1846	7.87067e-08	1.1716e-05	0.00455751	67.1422	90.8097	53.4382	70.4634	18.9058	40.2693	41.2978	28.9925	36.8532	6.82695	0.523012	-1.912	33.6102	3	3	6
ENSG00000134594	RAB33A	1	1	1	DDD	3	RAB33A, member RAS oncogene family	X	129305623	129318844	+	1258	3.2018e-16	2.99032e-13	1.854e-11	2.41736	3.0153	2.62596	2.68621	0.303489	7.82301	18.0555	29.2603	18.3796	10.7223	6.84222	6.84222	15.6934	0	3	3
ENSG00000134595	SOX3	1	1	1	DDD	3	SRY-box 3	X	139585152	139587225	-	2074	1.1352e-10	3.11536e-08	6.5734e-06	38.4965	22.4395	16.6748	25.8703	11.3081	68.0986	61.9139	56.5789	62.1972	5.76507	2.4042	2.4042	36.3269	3	3	6
ENSG00000134755	DSC2	1	1	1	DDD	3	desmocollin 2	18	28645940	28682378	-	5237	0.000632341	0.0293631	1	25.5636	27.0676	28.0977	26.9097	1.27443	35.973	46.419	42.7857	41.7259	5.30304	1.55059	1.55059	14.8163	3	3	6
ENSG00000134769	DTNA	1	1	1	DDD	3	dystrobrevin alpha	18	32073254	32471808	+	12646	0.00167965	0.0644069	1	6.94992	9.18616	8.60001	8.24536	1.15954	11.2857	13.8535	17.1411	14.0934	2.93507	1.70925	1.70925	5.84804	3	3	6	Predicted
ENSG00000134802	SLC43A3	1	1	1	UUU	3	solute carrier family 43 member 3	11	57174427	57195053	-	3664	8.62607e-12	2.99097e-09	4.99492e-07	11.5429	11.4301	15.2962	12.7564	2.20025	4.93747	2.03535	1.80785	2.92689	1.74493	0.229445	-4.35835	9.82951	3	0	3
ENSG00000134874	DZIP1	1	1	1	UUU	3	DAZ interacting zinc finger protein 1	13	96230457	96296957	-	8469	0.000143305	0.0085196	1	94.5793	113.88	94.4032	100.954	11.1946	64.5719	70.4493	59.9938	65.005	5.24119	0.643905	-1.55302	35.9493	3	3	6
ENSG00000134954	ETS1	1	1	1	UUU	3	ETS proto-oncogene 1, transcription factor	11	128328656	128457453	-	7153	8.23007e-13	3.40402e-10	4.76562e-08	161.238	210.58	314.852	228.89	78.4268	104.264	98.2876	73.1843	91.912	16.4916	0.401555	-2.49032	136.978	3	3	6
ENSG00000135046	ANXA1	1	1	1	UUU	3	annexin A1	9	75766673	75785309	+	4561	5.00394e-16	4.3902e-13	2.89753e-11	133.922	243.679	347.348	241.65	106.728	90.4135	67.1664	62.2703	73.2834	15.0357	0.303263	-3.29747	168.366	3	3	6
ENSG00000135074	ADAM19	1	1	1	UUU	3	ADAM metallopeptidase domain 19	5	156822542	157002783	-	7710	4.581e-09	8.9314e-07	0.000265263	28.8875	60.2359	52.7161	47.2798	16.366	24.6232	19.7626	20.0202	21.4687	2.73496	0.454077	-2.20227	25.8112	3	3	6
ENSG00000135185	TMEM243	1	1	0	UUn	2	transmembrane protein 243	7	86825478	86849903	-	3269	0.0110853	0.269704	1	14.4437	16.1985	16.4779	15.7067	1.10264	14.62	10.308	6.16007	10.3627	4.23025	0.659764	-1.51569	5.34398	3	2	5
ENSG00000135218	CD36	0	1	0	nUn	1	CD36 molecule	7	79998891	80308593	+	9988	0.0251403	0.461703	1	8.76294	9.3264	7.09008	8.39314	1.16312	7.11765	7.02523	2.20959	5.45083	2.80737	0.649438	-1.53979	2.94232	3	2	5
ENSG00000135269	TES	1	1	1	UUU	3	testin LIM domain protein	7	115850547	115898837	+	4280	1.26843e-08	2.24488e-06	0.000734484	43.0291	62.0591	65.452	56.8467	12.0861	30.6508	26.6565	26.3142	27.8738	2.411	0.490333	-2.03943	28.9729	3	3	6
ENSG00000135299	ANKRD6	1	1	1	DDD	3	ankyrin repeat domain 6	6	90142889	90343553	+	8329	0.000253501	0.013822	1	57.6541	59.1841	47.3985	54.7456	6.40855	66.7521	90.4745	93.9411	83.7225	14.7987	1.5293	1.5293	28.977	3	3	6
ENSG00000135318	NT5E	1	1	1	UUU	3	5-nucleotidase ecto	6	86159809	86205500	+	4017	1.32811e-12	5.23158e-10	7.69042e-08	14.7459	29.8024	28.0321	24.1935	8.22957	6.28406	8.2727	6.56182	7.03952	1.07695	0.290968	-3.43681	17.1539	3	1	4	Predicted
ENSG00000135333	EPHA7	1	1	1	DDD	3	EPH receptor A7	6	93949738	94129265	-	7456	6.78346e-08	1.02558e-05	0.00392796	10.0925	8.76542	8.79696	9.21829	0.757245	15.4536	29.0858	20.5559	21.6984	6.8875	2.35385	2.35385	12.4801	3	3	6
ENSG00000135424	ITGA7	1	1	1	UUU	3	integrin subunit alpha 7	12	56078352	56109827	-	6377	4.85843e-08	7.60345e-06	0.00281328	112.347	143.542	109.699	121.863	18.8216	81.5004	69.5957	40.5761	63.8907	21.0501	0.524284	-1.90736	57.9722	3	3	6
ENSG00000135549	PKIB	1	1	1	UUU	3	protein kinase (cAMP-dependent, catalytic) inhibitor beta	6	122793076	123047518	+	3270	9.81751e-20	2.36868e-16	5.68483e-15	32.7553	46.2113	47.6611	42.2092	8.2194	10.965	6.69695	8.83837	8.83345	2.13405	0.209278	-4.77834	33.3758	3	3	6
ENSG00000135617	PRADC1	1	1	1	UUU	3	protease-associated domain containing 1	2	73455134	73460366	-	1407	0.013616	0.312217	1	7.19165	7.2227	8.60001	7.67146	0.804301	6.02756	4.53029	3.54874	4.7022	1.24832	0.612947	-1.63146	2.96926	3	0	3
ENSG00000135723	FHOD1	1	1	1	UUU	3	formin homology 2 domain containing 1	16	67263290	67281561	-	5407	7.19739e-08	1.0797e-05	0.00416765	34.6892	45.8607	59.5436	46.6978	12.4483	33.6646	17.9242	13.3245	21.6378	10.6664	0.463357	-2.15816	25.06	3	3	6
ENSG00000135862	LAMC1	1	1	1	UUU	3	laminin subunit gamma 1	1	182992595	183114727	+	8406	0.000152905	0.00902544	1	720.676	782.296	921.58	808.184	102.923	571.208	550.791	448.614	523.538	65.6839	0.647795	-1.5437	284.646	3	3	6
ENSG00000135929	CYP27A1	1	1	1	UUU	3	cytochrome P450 family 27 subfamily A member 1	2	219646472	219680016	+	2983	2.37911e-13	1.1811e-10	1.37762e-08	8.70251	13.1131	7.54963	9.7884	2.93638	2.24431	1.5101	1.54002	1.76481	0.415528	0.180296	-5.54644	8.02359	3	0	3
ENSG00000135999	EPC2	1	1	1	DDD	3	enhancer of polycomb homolog 2	2	149402009	149545130	+	5575	0.00016664	0.00968767	1	39.6447	37.5861	39.7832	39.0047	1.23049	46.4892	65.3281	72.8496	61.5556	13.5791	1.57816	1.57816	22.5509	3	3	6
ENSG00000136044	APPL2	1	1	1	DDD	3	adaptor protein, phosphotyrosine interacting with PH domain and leucine zipper 2	12	105567074	105630016	-	5124	6.87993e-05	0.00458966	1	45.6882	36.6745	32.1023	38.155	6.91286	58.6726	62.8988	64.0112	61.8608	2.8166	1.6213	1.6213	23.7059	3	3	6
ENSG00000136068	FLNB	1	1	1	UUU	3	filamin B	3	57994127	58157982	+	13956	1.13939e-11	3.81365e-09	6.59761e-07	196.773	383.575	373.739	318.029	105.126	147.547	144.575	120.456	137.526	14.8575	0.432433	-2.3125	180.503	3	3	6
ENSG00000136099	PCDH8	1	1	1	DDD	3	protocadherin 8	13	53418109	53422775	-	4003	5.06066e-14	2.99018e-11	2.93038e-09	60.6758	56.5194	35.3848	50.86	13.5621	81.1156	172.479	208.505	154.033	65.6674	3.02858	3.02858	103.173	3	3	6
ENSG00000136153	LMO7	1	1	1	UUU	3	LIM domain 7	13	76194570	76434004	+	13143	3.37981e-06	0.000336268	0.195708	22.7836	38.5678	36.6321	32.6612	8.60879	12.7605	22.4545	15.9358	17.0503	4.94215	0.522034	-1.91558	15.6109	3	3	6
ENSG00000136160	EDNRB	0	1	0	nDn	1	endothelin receptor type B	13	78469616	78493903	-	5035	1.23708e-05	0.00107557	0.71633	42.9082	66.7574	36.5665	48.744	15.9191	28.3424	102.555	164.983	98.6268	68.4049	2.02336	2.02336	49.8828	3	3	6
ENSG00000136161	RCBTB2	1	1	1	DDD	3	RCC1 and BTB domain containing protein 2	13	49063095	49107369	-	3430	0.000200752	0.0113521	1	33.3596	29.592	30.3955	31.1157	1.98436	42.9624	45.6312	60.1277	49.5738	9.23685	1.59321	1.59321	18.4581	3	3	6
ENSG00000136546	SCN7A	0	1	0	nDn	1	sodium voltage-gated channel alpha subunit 7	2	167260083	167350757	-	8191	0.0298059	0.51767	1	7.43339	4.13728	3.87329	5.14798	1.98362	13.0811	7.68179	3.08004	7.94764	5.00583	1.54384	1.54384	2.79966	1	2	3
ENSG00000136770	DNAJC1	1	1	1	DDD	3	DnaJ heat shock protein family (Hsp40) member C1	10	22045466	22292698	-	2501	0.000176052	0.0101435	1	34.5683	41.3026	33.0871	36.3193	4.37876	42.8983	60.0099	69.5017	57.47	13.4823	1.58235	1.58235	21.1506	3	3	6
ENSG00000136830	FAM129B	1	1	1	UUU	3	family with sequence similarity 129 member B	9	130267618	130341268	-	4629	2.83945e-14	1.80319e-11	1.64418e-09	100.381	152.799	176.005	143.061	38.7408	66.7521	48.1918	44.3257	53.0899	11.9887	0.371098	-2.69471	89.9716	3	3	6
ENSG00000136869	TLR4	1	1	1	UUU	3	toll like receptor 4	9	120466610	120479149	+	5256	1.72709e-08	2.96757e-06	0.00100007	31.184	22.5797	33.7435	29.1691	5.8483	18.9804	9.71714	5.4905	11.396	6.89988	0.390688	-2.55959	17.7731	3	2	5	Validated
ENSG00000137193	PIM1	1	1	0	UUn	2	Pim-1 proto-oncogene, serine/threonine kinase	6	37137979	37143202	+	2977	4.25843e-06	0.000414427	0.246584	45.8695	93.7549	74.6428	71.4224	24.1046	32.318	44.3837	46.6692	41.1236	7.71107	0.575781	-1.73677	30.2987	3	3	6
ENSG00000137331	IER3	1	1	1	UUU	3	immediate early response 3	6	30710976	30712331	-	1356	2.76655e-16	2.66996e-13	1.60197e-11	23.0254	56.1688	46.8077	42.0006	17.0866	12.1834	10.505	6.8966	9.86166	2.70146	0.234798	-4.25898	32.139	3	3	6
ENSG00000137449	CPEB2	1	1	1	UUU	3	cytoplasmic polyadenylation element binding protein 2	4	15004298	15071777	+	7177	1.13784e-09	2.54388e-07	6.58866e-05	14.4437	24.9639	22.1237	20.5104	5.44246	6.02756	6.49998	9.70881	7.41212	2.00297	0.361383	-2.76715	13.0983	3	1	4
ENSG00000137558	PI15	1	1	0	DDn	2	peptidase inhibitor 15	8	75736772	75767264	+	7156	4.0447e-07	5.25131e-05	0.0234208	592.798	648.29	909.828	716.972	169.307	660.98	1466.11	2041.19	1389.43	693.295	1.93791	1.93791	672.455	3	3	6
ENSG00000137821	LRRC49	1	1	1	DDD	3	leucine rich repeat containing 49	15	71145578	71342414	+	6409	0.000125513	0.00765842	1	21.7563	18.3723	17.6596	19.2627	2.18869	26.4828	34.0756	37.4961	32.6848	5.63683	1.69679	1.69679	13.4221	3	3	6	Predicted
ENSG00000137831	UACA	1	1	1	UUU	3	uveal autoantigen with coiled-coil domains and ankyrin repeats	15	70946893	71055932	-	11031	6.79974e-07	8.28305e-05	0.0393739	77.9599	105.536	130.182	104.559	26.1246	64.5078	60.3382	51.2893	58.7117	6.75765	0.561517	-1.78089	45.8474	3	3	6
ENSG00000137841	PLCB2	1	1	1	UUU	3	phospholipase C beta 2	15	40570377	40600136	-	7350	8.39337e-08	1.2358e-05	0.00486018	36.3209	45.2997	34.0718	38.5641	5.94057	25.3286	18.5807	8.50358	17.471	8.46723	0.453037	-2.20732	21.0931	3	3	6
ENSG00000137868	STRA6	1	1	1	DDD	3	stimulated by retinoic acid 6	15	74471807	74504608	-	7690	5.75651e-12	2.08332e-09	3.33331e-07	11.6033	8.83554	2.8229	7.75393	4.48903	27.3164	35.5857	21.962	28.288	6.86365	3.64822	3.64822	20.5341	2	3	5
ENSG00000137959	IFI44L	1	1	0	DDn	2	interferon induced protein 44 like	1	79085607	79111830	+	10240	4.15249e-08	6.67916e-06	0.0024045	7.49382	6.94221	9.58474	8.00693	1.39399	9.10547	17.005	42.2501	22.7868	17.3122	2.84589	2.84589	14.7799	2	3	5
ENSG00000137962	ARHGAP29	1	1	1	UUU	3	Rho GTPase activating protein 29	1	94614544	94740624	-	15524	8.47463e-14	4.5862e-11	4.90723e-09	157.914	225.376	206.532	196.607	34.8088	89.2592	84.631	66.5556	80.1486	11.9972	0.407658	-2.45304	116.459	3	3	6
ENSG00000138061	CYP1B1	1	1	0	UUn	2	cytochrome P450 family 1 subfamily B member 1	2	38294116	38337044	-	6011	0.000895859	0.0391803	1	10.2738	19.7748	28.8855	19.6447	9.30655	9.68258	13.3939	11.9854	11.6873	1.87353	0.594933	-1.68086	7.95742	3	3	6
ENSG00000138119	MYOF	1	1	1	UUU	3	myoferlin	10	95066186	95242074	-	8499	1.05833e-11	3.60488e-09	6.12829e-07	198.042	299.006	330.477	275.842	69.1892	109.586	139.52	122.398	123.835	15.0184	0.448934	-2.2275	152.007	3	3	6
ENSG00000138193	PLCE1	1	1	1	UUU	3	phospholipase C epsilon 1	10	95753746	96092580	+	13282	0.000416698	0.0208547	1	28.7666	28.1195	35.4504	30.7788	4.05863	23.2767	16.4141	16.8063	18.8323	3.85388	0.61186	-1.63436	11.9465	3	3	6
ENSG00000138336	TET1	1	1	1	DDD	3	tet methylcytosine dioxygenase 1	10	70320413	70454239	+	9288	0.000407525	0.0204486	1	82.3716	60.4463	59.0184	67.2788	13.0903	97.467	99.7977	106.596	101.287	4.74324	1.50548	1.50548	34.0081	3	3	6
ENSG00000138363	ATIC	1	1	1	UUU	3	5-aminoimidazole-4-carboxamide ribonucleotide formyltransferase/IMP cyclohydrolase	2	216176540	216214487	+	3919	2.90025e-26	2.09924e-22	1.67939e-21	25.8053	26.6469	26.9161	26.4561	0.579411	2.56492	1.11616	0.535659	1.40558	1.04513	0.0531288	-18.8222	25.0505	3	0	3
ENSG00000138411	HECW2	1	1	1	DDD	3	HECT, C2 and WW domain containing E3 ubiquitin protein ligase 2	2	197059094	197458416	-	12692	0.00411101	0.129939	1	14.2624	12.6923	10.0443	12.333	2.13191	20.7759	20.7474	16.2706	19.2646	2.59292	1.56204	1.56204	6.93161	3	3	6
ENSG00000138435	CHRNA1	1	1	1	UUU	3	cholinergic receptor nicotinic alpha 1 subunit	2	175612320	175629200	-	2807	2.20017e-10	5.76473e-08	1.27401e-05	3.08214	8.69529	11.4886	7.75533	4.28131	1.21834	1.31313	2.07568	1.53571	0.470017	0.19802	-5.04998	6.21962	2	0	2
ENSG00000138449	SLC40A1	1	1	1	UUU	3	solute carrier family 40 member 1	2	190425305	190448484	-	4330	2.38813e-05	0.00188142	1	18.8554	28.7506	34.0061	27.204	7.69284	12.6322	17.3333	14.128	14.6978	2.40177	0.540281	-1.85089	12.5062	3	3	6
ENSG00000138495	COX17	1	1	1	UUU	3	COX17 cytochrome c oxidase copper chaperone	3	119373360	119396301	-	2172	0.0014239	0.0565164	1	27.3766	36.3239	36.5008	33.4004	5.21752	23.469	22.3232	19.2167	21.6696	2.20017	0.648783	-1.54135	11.7308	3	3	6
ENSG00000138606	SHF	1	1	1	DDD	3	Src homology 2 domain containing F	15	45459412	45493373	-	4894	0.00207919	0.0761032	1	20.7893	20.476	14.3771	18.5475	3.61504	24.3667	27.4444	34.0143	28.6085	4.92801	1.54245	1.54245	10.061	3	3	6
ENSG00000138623	SEMA7A	1	1	1	UUU	3	semaphorin 7A (John Milton Hagen blood group)	15	74701630	74726808	-	4309	0.00353568	0.115146	1	16.5589	18.5126	16.6748	17.2488	1.096	14.62	8.86361	8.90532	10.7963	3.31151	0.625918	-1.59765	6.45245	3	3	6
ENSG00000138650	PCDH10	1	1	1	DDD	3	protocadherin 10	4	134070470	134129356	+	8549	4.31724e-06	0.000418043	0.24999	18.372	12.9027	15.2962	15.5236	2.74171	30.8432	32.6312	26.3812	29.9519	3.21893	1.92944	1.92944	14.4282	3	3	6
ENSG00000138696	BMPR1B	1	1	0	DDn	2	bone morphogenetic protein receptor type 1B	4	95679119	96079599	+	6312	3.27087e-08	5.35027e-06	0.001894	44.7816	46.7021	31.5115	40.9984	8.27185	47.8358	93.2977	107.266	82.7997	31.0746	2.01958	2.01958	41.8013	3	3	6
ENSG00000138759	FRAS1	1	1	1	DDD	3	Fraser extracellular matrix complex subunit 1	4	78978724	79465423	+	18960	3.02568e-05	0.00230832	1	11.6033	9.11603	7.68092	9.46677	1.98459	20.6476	21.0757	13.9941	18.5725	3.97077	1.96186	1.96186	9.10569	3	3	6
ENSG00000138764	CCNG2	1	1	1	DDD	3	cyclin G2	4	78078304	78354542	+	7471	2.7707e-05	0.00214488	1	86.602	92.4927	62.3008	80.4652	16.0041	95.4792	158.56	137.53	130.523	32.1189	1.62211	1.62211	50.058	3	3	6
ENSG00000138823	MTTP	1	1	1	DDD	3	microsomal triglyceride transfer protein	4	100484918	100545156	+	5398	6.08078e-12	2.187e-09	3.52108e-07	46.2925	31.9061	29.4764	35.8917	9.08895	75.6652	87.9795	85.5045	83.0497	6.51385	2.3139	2.3139	47.1581	3	3	6
ENSG00000138944	KIAA1644	1	1	1	DDD	3	KIAA1644	22	44639547	44708731	-	6751	8.08843e-10	1.88855e-07	4.68361e-05	30.2775	24.2627	27.2443	27.2615	3.00743	44.822	56.9241	74.7244	58.8235	15.0414	2.15775	2.15775	31.562	3	3	6
ENSG00000139116	KIF21A	1	1	0	DDn	2	kinesin family member 21A	12	39687030	39837192	-	10144	0.000382986	0.0195106	1	245.362	252.304	172.854	223.507	44.0038	250.08	395.054	361.77	335.635	75.9388	1.50168	1.50168	112.128	3	3	6
ENSG00000139220	PPFIA2	1	1	0	UUn	2	PTPRF interacting protein alpha 2	12	81652045	82153332	-	8300	0.024985	0.460018	1	5.8621	8.27455	9.97864	8.03843	2.0684	3.97563	5.44948	6.16007	5.19506	1.11423	0.646278	-1.54732	2.84337	2	0	2
ENSG00000139263	LRIG3	1	1	1	UUU	3	leucine-rich repeats and immunoglobulin like domains 3	12	59265931	59314303	-	5893	1.58258e-06	0.000170651	0.0916395	30.8818	41.5831	35.4504	35.9718	5.36968	18.1468	19.1717	18.6811	18.6665	0.512576	0.518921	-1.92708	17.3053	3	3	6
ENSG00000139278	GLIPR1	1	1	1	UUU	3	GLI pathogenesis related 1	12	75874460	75897633	+	6273	3.33541e-14	2.03302e-11	1.93137e-09	28.827	47.9644	74.052	50.2811	22.7013	17.5697	11.2272	15.8689	14.8886	3.2829	0.296107	-3.37715	35.3925	3	3	6
ENSG00000139329	LUM	1	1	1	DDD	3	lumican	12	91496406	91505608	-	3008	1.57861e-05	0.00133056	0.914095	11.1199	12.6923	12.4733	12.0952	0.8517	14.0429	25.8029	30.0638	23.3032	8.29781	1.92666	1.92666	11.2081	3	3	6
ENSG00000139438	FAM222A	1	1	1	DDD	3	family with sequence similarity 222 member A	12	110152033	110208312	+	3722	0.000366265	0.0188186	1	5.4995	3.15555	2.75725	3.8041	1.4817	6.4123	7.41917	9.77577	7.86908	1.72628	2.06858	2.06858	4.06498	0	3	3
ENSG00000139926	FRMD6	1	1	1	UUU	3	FERM domain containing 6	14	51955818	52197445	+	9416	3.97448e-06	0.000389412	0.230142	52.2755	75.8734	87.3131	71.8207	17.8669	42.8342	43.7928	37.5631	41.3967	3.35443	0.576389	-1.73494	30.424	3	3	6	Predicted
ENSG00000139946	PELI2	1	1	1	DDD	3	pellino E3 ubiquitin protein ligase family member 2	14	56584532	56768244	+	6278	2.92052e-05	0.00223991	1	11.0594	11.6405	11.8825	11.5275	0.422991	21.6736	23.3737	20.7568	21.9347	1.32784	1.90282	1.90282	10.4072	3	3	6
ENSG00000140450	ARRDC4	1	1	1	UUU	3	arrestin domain containing 4	15	98462784	98517068	+	4118	4.02491e-20	1.05937e-16	2.33062e-15	38.7987	31.9762	33.284	34.6863	3.62094	8.14362	3.08585	1.60698	4.27882	3.42773	0.123357	-8.10652	30.4075	3	1	4
ENSG00000140564	FURIN	1	1	1	UUU	3	furin, paired basic amino acid cleaving enzyme	15	91411822	91426688	+	4661	5.39412e-05	0.00372728	1	33.3596	42.1441	46.0199	40.5079	6.48681	22.7637	25.2777	23.6359	23.8924	1.27649	0.589822	-1.69543	16.6154	3	3	6
ENSG00000140743	CDR2	1	1	1	UUU	3	cerebellar degeneration related protein 2	16	22357257	22448486	-	3948	0.000223581	0.0123417	1	37.4087	55.6078	54.7512	49.2559	10.2689	33.4722	33.6161	25.9125	31.0002	4.40672	0.629371	-1.58889	18.2556	3	3	6	Predicted
ENSG00000140836	ZFHX3	1	1	1	DDD	3	zinc finger homeobox 3	16	72816784	73093597	-	17503	0.000228841	0.012608	1	147.278	119.14	117.971	128.129	16.5932	166.784	212.858	207.166	195.603	25.1194	1.5266	1.5266	67.4731	3	3	6
ENSG00000140859	KIFC3	1	1	1	UUU	3	kinesin family member C3	16	57792129	57896957	-	7552	2.62033e-09	5.30524e-07	0.00015173	40.0074	64.4433	103.003	69.1513	31.7607	29.1118	24.2272	37.8978	30.4123	6.92748	0.439794	-2.27379	38.739	3	3	6
ENSG00000141012	GALNS	1	1	1	DDD	3	galactosamine (N-acetyl)-6-sulfatase	16	88880142	88923378	-	8402	0.00185757	0.0695409	1	6.46645	5.60987	6.89314	6.32315	0.653526	8.59248	10.0454	14.8645	11.1675	3.28312	1.76613	1.76613	4.84433	2	3	5
ENSG00000141101	NOB1	1	1	0	DDn	2	NIN1/PSMD8 binding protein 1 homolog	16	69775770	69788843	-	2119	0.000139099	0.0082951	1	23.2067	30.3634	26.1939	26.588	3.5946	27.1882	38.4746	64.2121	43.2916	18.9762	1.62824	1.62824	16.7036	3	3	6
ENSG00000141449	GREB1L	1	1	1	DDD	3	growth regulation by estrogen in breast cancer-like	18	18822203	19105378	+	10572	0.000114108	0.00708953	1	209.283	162.826	131.101	167.737	39.3218	281.308	266.04	235.824	261.057	23.1477	1.55635	1.55635	93.3201	3	3	6
ENSG00000141524	TMC6	1	1	1	UUU	3	transmembrane channel like 6	17	76106539	76128488	-	8669	2.90605e-09	5.86323e-07	0.000168275	11.9055	16.4089	16.4122	14.9089	2.60098	6.09169	5.18685	4.01744	5.09866	1.03993	0.341988	-2.92408	9.81021	3	0	3
ENSG00000141526	SLC16A3	1	1	1	UUU	3	solute carrier family 16 member 3	17	80186273	80219005	+	8995	5.90087e-08	9.03941e-06	0.0034169	7.67513	11.9911	17.9222	12.5295	5.14469	4.61686	4.92423	4.01744	4.51951	0.461165	0.360711	-2.77231	8.00995	3	0	3
ENSG00000141569	TRIM65	1	1	1	DDD	3	tripartite motif containing 65	17	73876416	73893084	-	3906	0.00366611	0.118568	1	15.6524	17.601	17.5939	16.9491	1.12296	28.7271	24.9494	23.569	25.7485	2.6703	1.51917	1.51917	8.7994	3	3	6
ENSG00000141682	PMAIP1	1	1	1	UUU	3	phorbol-12-myristate-13-acetate-induced protein 1	18	57567180	57571538	+	2235	4.46576e-05	0.00318069	1	19.4598	20.476	21.3359	20.4239	0.939151	15.5178	8.79795	7.96792	10.7612	4.14015	0.526893	-1.89792	9.66268	3	3	6
ENSG00000141753	IGFBP4	1	1	1	UUU	3	insulin like growth factor binding protein 4	17	38599702	38613983	+	2211	1.41924e-09	3.10117e-07	8.2181e-05	50.4624	68.0196	45.6917	54.7246	11.7584	29.9454	27.9696	13.8602	23.9251	8.77227	0.437191	-2.28733	30.7995	3	3	6
ENSG00000142102	ATHL1	1	1	0	UUn	2	ATH1, acid trehalase-like 1 (yeast)	11	289135	296107	+	5260	0.000207554	0.0116345	1	42.6665	84.3584	52.7161	59.9136	21.7579	37.7043	43.2019	33.4787	38.1283	4.87546	0.636388	-1.57137	21.7853	3	3	6
ENSG00000142178	LOC102724428/SIK1	1	1	1	UUU	3	salt inducible kinase 1	21	44834395	44847008	-	4886	2.07288e-09	4.34892e-07	0.00012003	17.1633	30.5036	22.7145	23.4605	6.7014	9.7467	9.84845	7.83401	9.14305	1.13481	0.389721	-2.56594	14.3174	3	3	6
ENSG00000142449	FBN3	1	1	1	DDD	3	fibrillin 3	19	8130286	8214730	-	10113	1.63322e-07	2.23046e-05	0.00945717	28.5249	24.1224	21.0077	24.5517	3.77695	49.3106	50.7524	43.924	47.9957	3.59909	1.95488	1.95488	23.444	3	3	6
ENSG00000142627	EPHA2	1	1	1	UUU	3	EPH receptor A2	1	16450832	16482582	-	4159	1.43657e-15	1.10913e-12	8.31847e-11	211.701	311.348	315.968	279.672	58.9105	119.333	97.3684	94.3429	103.681	13.6388	0.370725	-2.69742	175.991	3	3	6
ENSG00000142669	SH3BGRL3	1	1	1	UUU	3	SH3 domain binding glutamate rich protein like 3	1	26605667	26608007	+	1780	1.03155e-08	1.84929e-06	0.00059732	41.4578	44.4582	55.4733	47.1298	7.37984	26.3546	21.5353	19.6185	22.5028	3.47069	0.477464	-2.0944	24.627	3	3	6
ENSG00000142686	C1orf216	0	1	0	nUn	1	chromosome 1 open reading frame 216	1	36179476	36185073	-	3629	0.0022305	0.0804215	1	21.3937	16.7595	18.0535	18.7355	2.3912	20.0705	8.86361	4.68701	11.207	7.95498	0.59817	-1.67176	7.52849	3	2	5
ENSG00000142733	MAP3K6	1	1	1	UUU	3	mitogen-activated protein kinase kinase kinase 6	1	27681675	27693383	-	4951	0.00272682	0.094323	1	23.2067	24.0523	27.1787	24.8125	2.09228	20.1346	15.9545	11.9854	16.0248	4.07509	0.645836	-1.54838	8.78772	3	3	6
ENSG00000143248	RGS5	0	1	0	nUn	1	regulator of G-protein signaling 5	1	163080911	163291577	-	6812	0.000987554	0.0422961	1	137.971	126.222	187.756	150.65	32.6675	160.179	88.5704	41.7814	96.8437	59.631	0.642841	-1.5556	53.8059	3	3	6
ENSG00000143315	PIGM	1	1	1	DDD	3	phosphatidylinositol glycan anchor biosynthesis class M	1	159997462	160001783	-	4322	0.00343395	0.112805	1	16.1963	11.4301	15.3618	14.3294	2.54532	16.9285	22.4545	27.3186	22.2338	5.19857	1.55162	1.55162	7.90442	3	3	6
ENSG00000143322	ABL2	1	1	1	UUU	3	ABL proto-oncogene 2, non-receptor tyrosine kinase	1	179068462	179198819	-	13257	0.00011174	0.00696481	1	70.6474	108.621	117.774	99.0142	24.989	61.6222	60.9291	67.2921	63.2811	3.49084	0.639112	-1.56467	35.7331	3	3	6	Predicted
ENSG00000143367	TUFT1	1	1	0	UUn	2	tuftelin 1	1	151512781	151556059	+	4017	0.000408676	0.0204886	1	18.0698	26.156	40.2428	28.1562	11.221	23.2767	16.0202	11.3827	16.8932	5.99482	0.599981	-1.66672	11.263	3	3	6
ENSG00000143369	ECM1	1	1	1	UUU	3	extracellular matrix protein 1	1	150480538	150486265	+	3360	1.12181e-07	1.61186e-05	0.00649581	13.1746	21.5279	14.3771	16.3599	4.51582	8.84898	6.82826	2.87916	6.18547	3.03637	0.378088	-2.64489	10.1744	3	2	5
ENSG00000143429	LOC645166	1	1	1	UUU	3	lymphocyte-specific protein 1 pseudogene	2	91805186	91847998	-	3070	2.77662e-05	0.0021466	1	13.0538	19.6345	18.8412	17.1765	3.59237	9.23371	7.87876	8.63749	8.58332	0.679098	0.499713	-2.00115	8.59319	3	3	6
ENSG00000143458	GABPB2	1	1	1	UUU	3	GA binding protein transcription factor beta subunit 2	1	151043054	151098018	+	9189	0.000292566	0.0155851	1	7.43339	7.5032	5.77711	6.90456	0.977031	3.14203	3.41413	3.08004	3.21206	0.177718	0.465209	-2.14957	3.6925	2	0	2
ENSG00000143473	KCNH1	1	1	1	UUU	3	potassium voltage-gated channel subfamily H member 1	1	210856555	211307457	-	3208	1.82812e-09	3.87755e-07	0.000105857	5.6808	8.97579	19.4977	11.3848	7.2166	2.30843	3.21716	3.6157	3.04709	0.670021	0.267647	-3.73627	8.33768	2	0	2
ENSG00000143494	VASH2	1	1	0	DDn	2	vasohibin 2	1	213123862	213165379	+	6950	0.00463187	0.141984	1	12.6307	11.0795	13.2611	12.3238	1.12272	14.0429	18.5807	24.8412	19.155	5.42196	1.55431	1.55431	6.83119	3	3	6
ENSG00000143669	LYST	1	1	1	UUU	3	lysosomal trafficking regulator	1	235824341	236046940	-	19616	0.000159886	0.00934226	1	18.795	28.0493	32.168	26.3374	6.84888	12.504	13.1313	19.9533	15.1962	4.13169	0.57698	-1.73316	11.1413	3	3	6
ENSG00000143772	ITPKB	1	1	1	UUU	3	inositol-trisphosphate 3-kinase B	1	226819391	226927024	-	7036	0.000147648	0.00875085	1	51.4898	57.5011	50.2871	53.0927	3.86491	40.141	33.1565	26.1803	33.1593	6.98035	0.624554	-1.60114	19.9334	3	3	6
ENSG00000143858	SYT2	1	1	1	DDD	3	synaptotagmin 2	1	202559724	202679545	-	7774	0.00105285	0.0445255	1	5.62037	4.41777	4.26718	4.76844	0.741624	9.61845	7.41917	9.97664	9.00475	1.38479	1.88841	1.88841	4.23631	0	3	3
ENSG00000143878	RHOB	1	1	0	UUn	2	ras homolog family member B	2	20646835	20649200	+	2366	9.2703e-05	0.00593802	1	109.204	234.002	182.438	175.215	62.7114	78.6789	115.949	137.463	110.697	29.7421	0.63178	-1.58283	64.5176	3	3	6
ENSG00000143919	CAMKMT	1	1	1	DDD	3	calmodulin-lysine N-methyltransferase	2	44589089	44999731	+	3991	0.0120954	0.287396	1	10.2738	7.08246	7.22138	8.19254	1.80375	11.991	12.8686	13.1906	12.6834	0.620875	1.54817	1.54817	4.49087	3	3	6
ENSG00000144026	ZNF514	1	1	1	DDD	3	zinc finger protein 514	2	95813075	95831158	-	6813	0.000138208	0.00826748	1	16.8007	19.1437	11.8168	15.9204	3.74191	20.6476	30.1363	31.8717	27.5519	6.04188	1.7306	1.7306	11.6315	3	3	6
ENSG00000144468	RHBDD1	1	1	1	UUU	3	rhomboid domain containing 1	2	227700297	227863931	+	6926	0.005442	0.160447	1	8.82337	9.88739	10.8977	9.8695	1.03729	8.52836	5.38382	3.68265	5.86494	2.45842	0.59425	-1.68279	4.00455	3	1	4
ENSG00000144485	HES6	1	1	1	DDD	3	hes family bHLH transcription factor 6	2	239146908	239149303	-	2037	2.30132e-05	0.00182796	1	44.7816	40.7417	48.1207	44.548	3.69505	62.7123	56.3988	101.641	73.5841	24.5024	1.65179	1.65179	29.0361	3	3	6
ENSG00000144642	RBMS3	1	1	1	UUU	3	RNA binding motif single stranded interacting protein 3	3	29322473	30051886	+	10352	4.54076e-07	5.84295e-05	0.0262933	25.6845	38.5678	37.8138	34.022	7.23037	16.8002	21.3383	12.3871	16.8419	4.47575	0.495029	-2.02008	17.1801	3	3	6
ENSG00000144655	CSRNP1	1	1	1	UUU	3	cysteine and serine rich nuclear protein 1	3	39183346	39196053	-	3214	1.81956e-10	4.81103e-08	1.05362e-05	10.8781	18.7931	17.1344	15.6019	4.17408	6.34818	4.59594	2.87916	4.60776	1.73454	0.295334	-3.38599	10.9941	3	0	3
ENSG00000144668	ITGA9	1	1	0	UUn	2	integrin subunit alpha 9	3	37493606	37865005	+	8277	0.00719412	0.199223	1	10.1529	10.5886	19.4321	13.3912	5.23608	11.6704	7.81311	5.82529	8.43626	2.97196	0.629985	-1.58734	4.95495	3	2	5
ENSG00000144730	IL17RD	1	1	1	DDD	3	interleukin 17 receptor D	3	57124010	57204334	-	9576	4.00039e-12	1.49447e-09	2.31643e-07	65.5105	45.7905	60.8566	57.3859	10.3079	106.316	122.252	174.156	134.241	35.4736	2.33928	2.33928	76.8555	3	3	6	Predicted
ENSG00000144791	LIMD1	1	1	1	UUU	3	LIM domains containing 1	3	45596886	45727830	+	12673	1.20474e-05	0.00104903	0.697604	36.623	31.275	37.2886	35.0622	3.29666	24.1744	18.5807	15.1324	19.2958	4.56323	0.550331	-1.81709	15.7664	3	3	6	Predicted
ENSG00000144802	NFKBIZ	1	1	0	UUn	2	NFKB inhibitor zeta	3	101546835	101579866	+	5902	0.00551088	0.161819	1	5.19733	9.81727	9.05955	8.02472	2.47772	7.11765	4.07069	2.67829	4.62221	2.27049	0.575997	-1.73612	3.4025	2	1	3
ENSG00000144857	BOC	1	1	1	DDD	3	BOC cell adhesion associated, oncogene regulated	3	112929850	113006303	+	10327	3.87433e-07	5.07564e-05	0.0224343	88.7776	90.3189	68.4718	82.5228	12.1929	118.628	173.004	153.399	148.344	27.5387	1.79761	1.79761	65.821	3	3	6
ENSG00000144959	NCEH1	1	1	1	UUU	3	neutral cholesterol ester hydrolase 1	3	172348039	172429008	-	4808	6.20663e-07	7.6467e-05	0.0359395	7.43339	9.53677	11.029	9.33306	1.80645	4.168	3.93938	2.14263	3.41667	1.10925	0.366083	-2.73162	5.91639	3	0	3
ENSG00000145246	ATP10D	1	1	1	UUU	3	ATPase phospholipid transporting 10D (putative)	4	47487305	47595503	+	7965	7.47018e-06	0.000677995	0.432561	12.7516	9.74714	6.82749	9.77541	2.96215	4.48861	5.05554	2.67829	4.07415	1.24164	0.416775	-2.39937	5.70126	3	0	3
ENSG00000145362	ANK2	1	1	0	DDn	2	ankyrin 2, neuronal	4	113739265	114304896	+	18212	4.6341e-08	7.31795e-06	0.00268338	66.3566	75.4527	94.4688	78.7594	14.3448	87.7203	140.439	264.214	164.124	90.5992	2.08387	2.08387	85.3649	3	3	6	Predicted
ENSG00000145390	USP53	1	1	1	UUU	3	ubiquitin specific peptidase 53	4	120133742	120216672	+	11950	9.82311e-07	0.000113308	0.0568807	34.6892	56.7999	63.5482	51.6791	15.0956	24.7515	28.4292	30.4656	27.8821	2.89607	0.539524	-1.85349	23.797	3	3	6
ENSG00000145423	SFRP2	1	1	1	DDD	3	secreted frizzled-related protein 2	4	154701744	154710272	-	2032	5.89061e-15	4.21106e-12	3.41096e-10	106.727	63.6019	39.7832	70.0372	33.9325	185.187	240.105	219.285	214.859	27.7252	3.06779	3.06779	144.822	3	3	6
ENSG00000145428	RNF175	1	1	1	DDD	3	ring finger protein 175	4	154631277	154681387	-	4390	3.35654e-13	1.55959e-10	1.9436e-08	4.65342	3.08543	2.8229	3.52058	0.989809	14.1712	16.0858	14.3289	14.862	1.06282	4.22144	4.22144	11.3414	0	3	3
ENSG00000145506	NKD2	1	1	1	UUU	3	naked cuticle homolog 2	5	1008944	1039058	+	3009	3.60283e-05	0.00267121	1	21.575	29.2414	21.7954	24.2039	4.36398	14.4918	13.7222	10.8471	13.0204	1.92104	0.537944	-1.85893	11.1836	3	3	6
ENSG00000145623	OSMR	1	1	0	DDn	2	oncostatin M receptor	5	38845960	38945698	+	7174	0.000286747	0.0153457	1	2.77997	7.36295	8.79696	6.31329	3.14283	8.72073	12.6717	15.1324	12.1749	3.23455	1.92846	1.92846	5.86163	2	3	5
ENSG00000145632	PLK2	1	1	1	UUU	3	polo like kinase 2	5	57749809	57756087	-	4768	8.71438e-11	2.41438e-08	5.04606e-06	241.253	380.559	303.101	308.304	69.7989	144.854	158.1	134.249	145.735	11.9499	0.472697	-2.11552	162.57	3	3	6
ENSG00000145708	CRHBP	1	1	1	UUU	3	corticotropin releasing hormone binding protein	5	76248538	76276983	+	2803	8.53081e-19	1.64659e-15	4.93977e-14	2.53823	7.99406	24.487	11.6731	11.4276	0.448861	0.262625	0.133915	0.2818	0.158346	0.024141	-41.4233	11.3913	2	0	2
ENSG00000145721	LIX1	1	1	1	DDD	3	limb and CNS expressed 1	5	96427574	96478576	-	4112	1.07364e-07	1.55036e-05	0.00621694	16.8007	17.7412	20.1542	18.232	1.72981	28.9836	36.2423	47.5397	37.5885	9.35101	2.06168	2.06168	19.3565	3	3	6
ENSG00000145819	ARHGAP26	1	1	1	UUU	3	Rho GTPase activating protein 26	5	142149949	142608576	+	13347	0.000140229	0.00835385	1	31.5466	41.0221	38.7329	37.1005	4.94419	22.8919	24.8181	19.2837	22.3312	2.80947	0.601912	-1.66137	14.7693	3	3	6	Predicted
ENSG00000146072	TNFRSF21	1	1	1	UUU	3	tumor necrosis factor receptor superfamily member 21	6	47199268	47277641	-	3595	7.47372e-05	0.0049178	1	32.9366	33.3086	37.6168	34.6207	2.60142	30.3302	17.5302	12.7219	20.1941	9.10138	0.583296	-1.71439	14.4266	3	3	6
ENSG00000146151	HMGCLL1	1	1	1	DDD	3	3-hydroxymethyl-3-methylglutaryl-CoA lyase-like 1	6	55299167	55444012	-	4800	4.24422e-14	2.56002e-11	2.45762e-09	4.41169	3.22567	4.79237	4.14324	0.817118	12.3757	21.1413	20.6229	18.0466	4.91799	4.35568	4.35568	13.9034	0	3	3
ENSG00000146232	NFKBIE	1	1	1	UUU	3	NFKB inhibitor epsilon	6	44225903	44233500	-	2556	0.00137158	0.0548489	1	14.3833	14.5155	21.139	16.6793	3.86277	13.7864	8.60098	7.29835	9.89526	3.43223	0.593267	-1.68558	6.784	3	3	6
ENSG00000146243	IRAK1BP1	1	1	0	DDn	2	interleukin 1 receptor associated kinase 1 binding protein 1	6	79577189	79656157	+	7542	1.06121e-05	0.000936729	0.614494	36.6835	34.5007	29.8046	33.6629	3.51512	34.8188	59.7473	79.4114	57.9925	22.348	1.72274	1.72274	24.3296	3	3	6
ENSG00000146373	RNF217	1	1	1	UUU	3	ring finger protein 217	6	125283691	125413779	+	12779	3.68014e-08	5.96915e-06	0.00213099	30.8214	58.4127	51.4031	46.8791	14.3412	20.9682	22.8484	25.3099	23.0422	2.1773	0.491524	-2.03449	23.8369	3	3	6
ENSG00000146376	ARHGAP18	1	1	1	UUU	3	Rho GTPase activating protein 18	6	129897277	130031370	-	4640	4.57793e-21	1.65678e-17	2.65085e-16	27.9205	46.071	63.6795	45.8903	17.8801	9.81082	7.15654	5.9592	7.64219	1.9712	0.166532	-6.00487	38.2482	3	2	5
ENSG00000146411	SLC2A12	1	1	0	DDn	2	solute carrier family 2 member 12	6	134309835	134373774	-	4468	0.00978552	0.247437	1	10.8781	8.97579	4.92367	8.2592	3.04122	8.97722	16.5454	13.2575	12.9267	3.79492	1.56513	1.56513	4.66753	2	3	5
ENSG00000146555	SDK1	1	1	0	DDn	2	sidekick cell adhesion molecule 1	7	3341080	4308632	+	12045	4.43054e-05	0.00315949	1	114.402	109.392	132.217	118.67	11.9961	109.266	181.868	288.653	193.262	90.2348	1.62856	1.62856	74.5919	3	3	6
ENSG00000146674	IGFBP3	1	1	1	UUU	3	insulin like growth factor binding protein 3	7	45951949	45961473	-	4466	1.71843e-18	2.84302e-15	9.95058e-14	257.087	454.259	513.768	408.371	134.353	148.188	91.9189	60.3285	100.145	44.5038	0.245231	-4.07779	308.226	3	3	6
ENSG00000146858	ZC3HAV1L	1	1	1	DDD	3	zinc finger CCCH-type containing, antiviral 1 like	7	138710452	138720775	-	1753	8.74697e-21	2.66575e-17	5.06493e-16	0.604341	0.280493	0.525191	0.470008	0.168829	10.9009	7.74745	9.50794	9.38543	1.5803	19.9686	19.9686	8.91543	0	3	3
ENSG00000146938	NLGN4X	1	1	1	DDD	3	neuroligin 4, X-linked	X	5758678	6146904	-	7313	1.74376e-06	0.000185953	0.100973	55.5993	50.8394	52.2565	52.8984	2.44402	72.3308	98.0906	106.395	92.2722	17.7619	1.74433	1.74433	39.3737	3	3	6
ENSG00000147145	LPAR4	1	1	1	DDD	3	lysophosphatidic acid receptor 4	X	78003206	78012591	+	3113	4.72091e-07	6.03453e-05	0.0273364	7.37296	7.01233	6.0397	6.80833	0.689641	10.2597	17.6616	20.6229	16.1814	5.3378	2.3767	2.3767	9.37303	2	3	5
ENSG00000147155	EBP	1	1	0	DDn	2	emopamil binding protein (sterol isomerase)	X	48379546	48387104	+	2409	0.000153244	0.00902707	1	35.5352	46.3515	56.9833	46.29	10.7242	52.0038	71.3028	93.9411	72.4159	20.9908	1.5644	1.5644	26.1259	3	3	6
ENSG00000147202	DIAPH2	1	1	1	UUU	3	diaphanous related formin 2	X	95939662	96859996	+	9550	0.00030098	0.0159453	1	12.0264	12.9027	14.5084	13.1458	1.25875	9.61845	6.04038	5.15571	6.93818	2.36295	0.527786	-1.89471	6.20765	3	1	4
ENSG00000147257	GPC3	1	1	1	DDD	3	glypican 3	X	132669773	133119922	-	2711	2.15958e-05	0.00173923	1	11.3616	7.71357	6.49924	8.5248	2.53066	19.2369	14.7727	17.6767	17.2288	2.26557	2.02102	2.02102	8.70397	2	3	5
ENSG00000147383	NSDHL	1	1	0	DDn	2	NAD(P) dependent steroid dehydrogenase-like	X	151999511	152038273	+	1996	0.000341142	0.0177006	1	45.4464	52.4523	64.5985	54.1657	9.69036	56.4924	74.8482	114.966	82.1021	29.904	1.51576	1.51576	27.9364	3	3	6
ENSG00000147488	ST18	1	1	0	DDn	2	suppression of tumorigenicity 18, zinc finger	8	53023399	53373519	-	14396	0.0221802	0.428685	1	5.80167	3.85678	3.3481	4.33552	1.29495	7.43827	4.39898	8.90532	6.91419	2.29843	1.59478	1.59478	2.57867	0	2	2
ENSG00000147526	TACC1	1	1	1	UUU	3	transforming acidic coiled-coil containing protein 1	8	38585704	38710546	+	12609	5.04335e-13	2.22463e-10	2.92035e-08	186.016	224.605	290.037	233.553	52.5845	118.435	81.6765	91.5976	97.2364	19.017	0.416336	-2.4019	136.316	3	3	6
ENSG00000147872	PLIN2	1	1	1	UUU	3	perilipin 2	9	19108373	19149288	-	5094	3.79505e-17	4.67559e-14	2.19753e-12	7.31252	8.97579	9.32215	8.53682	1.07432	0.705353	1.11616	0.602616	0.808042	0.271736	0.0946538	-10.5648	7.72878	3	0	3
ENSG00000147905	ZCCHC7	1	1	1	DDD	3	zinc finger CCHC-type containing 7	9	37120536	37358146	+	3992	0.0026758	0.0929467	1	15.7733	17.7412	14.4428	15.9858	1.65945	19.9423	24.4898	29.863	24.765	4.96607	1.54919	1.54919	8.77926	3	3	6
ENSG00000148154	UGCG	1	1	1	UUU	3	UDP-glucose ceramide glucosyltransferase	9	114659046	114697649	+	4615	7.51598e-13	3.13103e-10	4.35213e-08	68.9553	158.759	210.864	146.193	71.7843	55.9794	48.914	50.7536	51.8823	3.66544	0.354889	-2.81778	94.3106	3	3	6
ENSG00000148158	SNX30	1	1	0	DDn	2	sorting nexin family member 30	9	115513118	115643951	+	11578	6.84557e-05	0.004572	1	51.9129	48.6656	41.0306	47.203	5.58663	50.5931	79.3785	96.4185	75.4634	23.1623	1.5987	1.5987	28.2604	3	3	6
ENSG00000148175	STOM	1	1	1	UUU	3	stomatin	9	124101355	124132531	-	3188	1.8909e-05	0.00154651	1	6.16427	12.6923	12.5389	10.4652	3.72548	6.28406	4.6616	2.87916	4.60827	1.70307	0.440343	-2.27095	5.85691	3	0	3
ENSG00000148219	ASTN2	1	1	1	UUU	3	astrotactin 2	9	119187504	120177348	-	8290	0.00965001	0.245619	1	11.9659	11.8508	10.5695	11.4621	0.775163	9.36196	6.69695	5.55746	7.20546	1.95256	0.628634	-1.59075	4.25663	3	2	5
ENSG00000148339	SLC25A25	0	1	1	nUU	2	solute carrier family 25 member 25	9	130830480	130871524	+	4979	0.000910971	0.0397512	1	41.9412	67.7391	59.4779	56.3861	13.1739	33.5363	38.212	40.9779	37.5754	3.76139	0.666395	-1.50061	18.8107	3	3	6
ENSG00000148408	CACNA1B	1	1	1	DDD	3	calcium voltage-gated channel subunit alpha1 B	9	140772241	141019076	+	10197	5.64352e-05	0.0038719	1	2.23606	2.66469	2.88855	2.59643	0.331558	4.61686	6.63129	7.56618	6.27144	1.50723	2.41541	2.41541	3.67501	0	2	2
ENSG00000148411	NACC2	1	1	1	UUU	3	NACC family member 2	9	138898383	138987131	-	7212	0.000267993	0.0145301	1	39.2217	48.7357	56.7863	48.2479	8.79246	29.176	28.1009	34.2821	30.5197	3.30243	0.63256	-1.58088	17.7282	3	3	6
ENSG00000148600	CDHR1	1	1	0	DDn	2	cadherin related family member 1	10	85954410	85979377	+	6189	1.58966e-07	2.18999e-05	0.00920495	3.26344	4.90863	3.80764	3.99324	0.838153	5.89932	8.66664	20.8907	11.8189	7.97733	2.95972	2.95972	7.82564	0	2	2
ENSG00000148677	ANKRD1	1	1	1	UUU	3	ankyrin repeat domain 1	10	92671853	92681033	-	1979	1.00995e-21	4.17721e-18	5.8481e-17	86.4207	399.633	334.941	273.665	165.353	47.6434	34.1413	21.2255	34.3367	13.21	0.12547	-7.97003	239.328	3	3	6
ENSG00000148841	ITPRIP	1	1	1	UUU	3	inositol 1,4,5-trisphosphate receptor interacting protein	10	106071894	106098162	-	4588	0.000127278	0.00773353	1	35.3539	33.7994	45.2321	38.1285	6.20082	30.0737	21.404	17.4089	22.9622	6.47459	0.602232	-1.66049	15.1663	3	3	6
ENSG00000148926	ADM	1	1	1	UUU	3	adrenomedullin	11	10326227	10328944	+	2718	3.29774e-12	1.23997e-09	1.90955e-07	40.5513	73.9801	78.3848	64.3054	20.6892	27.0599	28.4292	15.5341	23.6744	7.08288	0.368156	-2.71624	40.631	3	3	6
ENSG00000149218	ENDOD1	1	1	1	UUU	3	endonuclease domain containing 1	11	94822974	94865809	+	4687	0.000542601	0.025817	1	15.4711	17.5308	13.5893	15.5304	1.97142	11.9269	8.2727	5.89224	8.69728	3.03964	0.560015	-1.78567	6.83315	3	2	5
ENSG00000149256	TENM4	1	1	1	DDD	3	teneurin transmembrane protein 4	11	78363876	79151992	-	16330	1.01261e-15	8.06199e-13	5.86351e-11	20.608	12.9027	15.8214	16.444	3.89021	49.9518	45.0403	62.6051	52.5324	9.0623	3.19462	3.19462	36.0884	3	3	6
ENSG00000149260	CAPN5	1	1	1	UUU	3	calpain 5	11	76777979	76837201	+	6166	0.000219471	0.0121845	1	38.8591	43.0557	50.9436	44.2861	6.13547	32.5745	26.0656	24.3055	27.6485	4.35584	0.624316	-1.60175	16.6376	3	3	6
ENSG00000149541	B3GAT3	1	1	1	UUU	3	beta-1,3-glucuronyltransferase 3	11	62382768	62389647	-	2428	9.19726e-07	0.000107156	0.0532567	58.6815	63.672	69.1283	63.8273	5.22515	45.0785	35.0605	25.109	35.0827	9.98476	0.54965	-1.81934	28.7446	3	3	6
ENSG00000149591	TAGLN	1	1	1	UUU	3	transgelin	11	117070037	117075498	+	3917	8.69164e-13	3.54429e-10	5.0329e-08	126.851	272.359	272.903	224.038	84.1664	113.498	61.52	71.2426	82.0868	27.6336	0.366397	-2.72928	141.951	3	3	6
ENSG00000149596	JPH2	1	1	0	UUn	2	junctophilin 2	20	42740335	42816218	-	5943	3.79858e-05	0.00279133	1	6.58731	16.4089	17.397	13.4644	5.97617	8.0795	6.89392	4.0844	6.3526	2.05182	0.471808	-2.11951	7.11177	3	2	5
ENSG00000149809	TM7SF2	1	1	1	DDD	3	transmembrane 7 superfamily member 2	11	64879317	64883856	+	3408	5.18888e-06	0.000494995	0.300462	46.9573	44.1076	48.7115	46.5921	2.32358	59.2497	72.025	107.533	79.6027	25.0179	1.7085	1.7085	33.0106	3	3	6
ENSG00000149970	CNKSR2	1	1	1	DDD	3	connector enhancer of kinase suppressor of Ras 2	X	21392536	21672813	+	7160	1.51714e-11	4.88056e-09	8.785e-07	11.3012	10.8691	11.1603	11.1102	0.220344	22.1866	29.6767	41.5135	31.1256	9.74461	2.80153	2.80153	20.0154	3	3	6
ENSG00000150244	TRIM48	1	1	1	DDD	3	tripartite motif containing 48	11	55029658	55038595	+	1445	1.63349e-13	8.29713e-11	9.45873e-09	19.3993	7.92394	4.46413	10.5958	7.81788	39.9486	39.0655	44.6605	41.2249	3.00793	3.89068	3.89068	30.6291	2	3	5
ENSG00000150275	PCDH15	1	1	1	DDD	3	protocadherin-related 15	10	55562531	57387702	-	14967	5.337e-13	2.3236e-10	3.09039e-08	2.96127	3.85678	1.64122	2.81976	1.11454	10.7085	16.2828	12.3871	13.1261	2.85966	4.65506	4.65506	10.3064	0	3	3
ENSG00000150471	ADGRL3	1	1	0	DDn	2	adhesion G protein-coupled receptor L3	4	62066976	62944053	+	13991	5.73031e-05	0.00392679	1	125.703	118.088	145.412	129.734	14.1014	139.147	195.656	283.029	205.944	72.4904	1.58743	1.58743	76.2095	3	3	6
ENSG00000150510	FAM124A	1	1	1	DDD	3	family with sequence similarity 124 member A	13	51796503	51858377	+	5288	0.00866283	0.22739	1	5.07646	3.43604	4.52978	4.34743	0.835273	9.29784	7.61614	5.22267	7.37888	2.04792	1.6973	1.6973	3.03145	0	2	2
ENSG00000150893	FREM2	1	1	1	DDD	3	FRAS1 related extracellular matrix protein 2	13	39261266	39460074	+	15029	0.000348609	0.0180395	1	56.0828	39.7599	50.2214	48.6881	8.26877	75.8575	86.1411	60.5294	74.176	12.8884	1.5235	1.5235	25.488	3	3	6
ENSG00000150938	CRIM1	1	1	1	UUU	3	cysteine rich transmembrane BMP regulator 1 (chordin-like)	2	36583069	36778278	+	7122	4.31596e-07	5.57847e-05	0.0249915	67.8675	99.4349	137.928	101.744	35.0875	46.6816	52.0655	68.7652	55.8374	11.5149	0.548805	-1.82214	45.9062	3	3	6	Predicted
ENSG00000150961	SEC24D	1	1	1	UUU	3	SEC24 homolog D, COPII coat complex component	4	119643978	119759838	-	9938	1.0508e-06	0.00012025	0.0608464	53.9072	85.27	80.4199	73.199	16.8823	44.0525	45.3685	33.1439	40.855	6.71035	0.558135	-1.79168	32.3441	3	3	6
ENSG00000151012	SLC7A11	1	1	0	DDn	2	solute carrier family 7 member 11	4	139085251	139163503	-	9645	2.81767e-05	0.00217254	1	41.8204	65.1446	68.4062	58.457	14.4998	62.1352	97.0401	128.223	95.7995	33.0615	1.6388	1.6388	37.3425	3	3	6
ENSG00000151320	AKAP6	1	1	1	DDD	3	A-kinase anchoring protein 6	14	32798479	33300567	+	13428	0.00926151	0.238033	1	7.55426	7.2227	6.3023	7.02642	0.64865	11.3498	11.4242	10.914	11.2293	0.27558	1.59816	1.59816	4.20292	2	3	5
ENSG00000151474	FRMD4A	1	1	0	UUn	2	FERM domain containing 4A	10	13685706	14504141	-	12499	0.000219027	0.0121716	1	178.16	237.578	290.825	235.521	56.3607	117.537	143.984	201.006	154.176	42.6573	0.654617	-1.52761	81.3448	3	3	6
ENSG00000151689	INPP1	1	1	1	UUU	3	inositol polyphosphate-1-phosphatase	2	191208196	191236391	+	3856	0.00173332	0.0660314	1	20.0641	27.7688	21.7298	23.1876	4.05396	16.8644	15.101	11.6506	14.5386	2.65199	0.627001	-1.59489	8.64895	3	3	6
ENSG00000151702	FLI1	1	1	1	UUU	3	Fli-1 proto-oncogene, ETS transcription factor	11	128556430	128683162	+	8479	6.57099e-12	2.34872e-09	3.80493e-07	55.6598	66.8275	79.8947	67.4607	12.1299	33.6646	29.414	15.1993	26.0926	9.67033	0.386783	-2.58543	41.368	3	3	6
ENSG00000151929	BAG3	1	1	1	UUU	3	BCL2 associated athanogene 3	10	121410882	121437331	+	2747	0.00125471	0.0512368	1	29.9149	38.5678	40.1115	36.1981	5.49588	29.2401	22.1918	19.2837	23.5719	5.11965	0.651192	-1.53565	12.6262	3	3	6
ENSG00000152104	PTPN14	1	1	1	UUU	3	protein tyrosine phosphatase, non-receptor type 14	1	214522039	214725792	-	18756	1.70751e-06	0.00018276	0.0988732	57.5937	76.0137	70.7695	68.1256	9.49037	42.3212	40.9039	31.5369	38.254	5.86018	0.561521	-1.78088	29.8716	3	3	6
ENSG00000152127	MGAT5	1	1	1	UUU	3	mannosyl (alpha-1,6-)-glycoprotein beta-1,6-N-acetyl-glucosaminyltransferase	2	134877554	135212192	+	8578	1.57455e-08	2.73973e-06	0.000911743	198.647	195.714	262.661	219.007	37.8338	141.84	111.484	88.9193	114.081	26.5558	0.520901	-1.91975	104.926	3	3	6
ENSG00000152217	SETBP1	1	1	1	DDD	3	SET binding protein 1	18	42260138	42648475	+	11151	0.000102327	0.00645449	1	72.823	66.547	66.3711	68.5804	3.67531	80.6026	110.106	131.772	107.493	25.6845	1.56741	1.56741	38.9131	3	3	6
ENSG00000152284	TCF7L1	1	1	1	DDD	3	transcription factor 7 like 1	2	85360533	85537511	+	4414	5.16771e-06	0.000493789	0.299236	65.8127	67.108	54.8169	62.5792	6.75351	82.6546	116.803	118.983	106.147	20.3741	1.6962	1.6962	43.5676	3	3	6
ENSG00000152409	JMY	1	1	0	DDn	2	junction mediating and regulatory protein, p53 cofactor	5	78532012	78623038	+	9042	0.00382523	0.122579	1	10.3947	11.2197	6.23665	9.28368	2.67086	11.0933	17.005	17.0072	15.0351	3.41375	1.61952	1.61952	5.75146	2	3	5
ENSG00000152760	TCTEX1D1	0	1	0	nDn	1	Tctex1 domain containing 1	1	67218142	67244470	+	3100	0.0329664	0.557348	1	5.37863	2.94518	4.26718	4.197	1.21824	9.10547	6.95957	3.48178	6.51561	2.83801	1.55244	1.55244	2.31861	0	2	2
ENSG00000152782	PANK1	1	1	1	DDD	3	pantothenate kinase 1	10	91342745	91405215	-	4127	5.41637e-05	0.0037382	1	41.8808	35.5525	37.7481	38.3938	3.21317	52.132	61.9139	73.8539	62.6333	10.8788	1.63134	1.63134	24.2395	3	3	6
ENSG00000152784	PRDM8	1	1	1	DDD	3	PR domain 8	4	81105033	81125483	+	4588	2.38648e-13	1.1811e-10	1.38189e-08	7.85643	4.55802	5.71146	6.04197	1.67386	21.9301	21.01	22.1629	21.701	0.609604	3.59171	3.59171	15.659	1	3	4
ENSG00000153071	DAB2	1	1	1	UUU	3	DAB2, clathrin adaptor protein	5	39371780	39462402	-	7714	5.97858e-08	9.13429e-06	0.0034619	35.6561	47.6137	55.539	46.2696	10.0094	26.2904	26.9848	15.0654	22.7802	6.69023	0.492336	-2.03113	23.4894	3	3	6
ENSG00000153179	RASSF3	1	1	1	UUU	3	Ras association domain family member 3	12	65004293	65091347	+	3705	0.00246206	0.0869833	1	18.8554	24.0523	23.6993	22.2023	2.90387	15.5178	16.0858	10.6462	14.0833	2.99009	0.634315	-1.5765	8.11907	3	3	6
ENSG00000153214	TMEM87B	1	1	1	UUU	3	transmembrane protein 87B	2	112812800	112876895	+	5256	0.000422475	0.0211172	1	25.2614	40.952	29.8703	32.0279	8.06475	16.7361	22.3888	19.9533	19.6927	2.83535	0.614862	-1.62638	12.3352	3	3	6
ENSG00000153253	SCN3A	1	1	0	DDn	2	sodium voltage-gated channel alpha subunit 3	2	165944032	166060577	-	9807	2.02604e-05	0.00164311	1	32.8157	38.1471	25.4718	32.1449	6.36423	33.5363	56.5958	74.1887	54.7736	20.3873	1.70396	1.70396	22.6287	3	3	6
ENSG00000153406	NMRAL1	1	1	1	UUU	3	NmrA-like family domain containing 1	16	4511681	4545764	-	3541	1.31559e-18	2.30846e-15	7.61791e-14	8.09816	6.73184	7.81222	7.54741	0.720629	0.705353	0.393938	0.133915	0.411069	0.286104	0.0544649	-18.3605	7.13634	2	0	2
ENSG00000153558	FBXL2	1	1	0	DDn	2	F-box and leucine-rich repeat protein 2	3	33318517	33445154	+	7664	0.0044076	0.136629	1	10.3947	12.9728	13.655	12.3408	1.71959	12.5681	17.2676	27.7873	19.2077	7.79286	1.55643	1.55643	6.86686	3	3	6
ENSG00000153832	FBXO36	1	1	1	UUU	3	F-box protein 36	2	230787018	230877825	+	3945	0.0272132	0.489143	1	7.43339	6.87209	9.05955	7.78834	1.13611	4.48861	4.98988	5.69137	5.05662	0.604152	0.649255	-1.54023	2.73172	2	0	2
ENSG00000153956	CACNA2D1	1	1	1	DDD	3	calcium voltage-gated channel auxiliary subunit alpha2delta 1	7	81575760	82073114	-	9010	0.000110608	0.00690911	1	9.79032	11.5002	13.8519	11.7142	2.03924	20.0064	20.7474	23.0333	21.2624	1.57781	1.8151	1.8151	9.54821	3	3	6
ENSG00000153993	SEMA3D	1	1	1	DDD	3	semaphorin 3D	7	84624869	84816171	-	8062	1.72316e-06	0.000184095	0.0997793	11.1199	10.9392	12.5389	11.5327	0.876115	14.1071	29.9393	27.6534	23.8999	8.55753	2.07236	2.07236	12.3672	3	3	6
ENSG00000154027	AK5	1	1	1	DDD	3	adenylate kinase 5	1	77747736	78025651	+	6916	0.000222844	0.0123198	1	16.8007	14.235	15.4275	15.4877	1.28388	23.0202	28.4949	27.9212	26.4787	3.00892	1.70966	1.70966	10.991	3	3	6
ENSG00000154096	THY1	1	1	1	UUU	3	Thy-1 cell surface antigen	11	119288090	119295695	-	5923	2.58337e-16	2.53543e-13	1.4959e-11	87.3877	98.7337	115.936	100.686	14.3739	41.9365	26.3282	12.0523	26.7723	14.947	0.2659	-3.76082	73.9134	3	3	6
ENSG00000154127	UBASH3B	1	1	1	UUU	3	ubiquitin associated and SH3 domain containing B	11	122526383	122685181	+	9011	0.00849378	0.223865	1	14.6855	15.7076	16.8718	15.755	1.09392	12.3757	10.1767	8.16879	10.2404	2.1042	0.649981	-1.53851	5.51454	3	3	6
ENSG00000154175	ABI3BP	1	1	1	UUU	3	ABI family member 3 binding protein	3	100468000	100712359	-	10978	5.07126e-13	2.22463e-10	2.93651e-08	13.8998	27.3481	23.1084	21.4521	6.87542	6.47642	6.04038	5.0218	5.8462	0.746501	0.272523	-3.66941	15.6059	3	1	4
ENSG00000154760	SLFN13	1	1	1	DDD	3	schlafen family member 13	17	33762115	33775856	-	9329	0.00218531	0.0791962	1	15.4107	14.7259	12.4076	14.1814	1.57382	27.1882	23.7019	16.4045	22.4315	5.50291	1.58176	1.58176	8.25014	3	3	6	Predicted
ENSG00000154764	WNT7A	1	1	1	DDD	3	Wnt family member 7A	3	13857755	13921618	-	4579	4.50044e-13	2.03592e-10	2.60598e-08	22.7232	22.3693	10.2412	18.4446	7.10652	44.7579	62.7675	53.4989	53.6747	9.00609	2.91005	2.91005	35.2302	3	3	6
ENSG00000154856	APCDD1	1	1	0	DDn	2	adenomatosis polyposis coli down-regulated 1	18	10454625	10489945	+	5943	0.000651444	0.0301293	1	10.1529	5.25925	4.39848	6.60355	3.10383	15.2613	12.803	8.57054	12.2116	3.38435	1.84925	1.84925	5.60805	1	3	4
ENSG00000154864	PIEZO2	1	1	1	UUU	3	piezo type mechanosensitive ion channel component 2	18	10666480	11148587	-	14620	7.86085e-21	2.66575e-17	4.55183e-16	21.998	26.4365	29.3451	25.9265	3.69999	5.0016	3.41413	2.20959	3.54177	1.40037	0.136608	-7.32021	22.3848	3	0	3
ENSG00000154930	ACSS1	1	1	1	DDD	3	acyl-CoA synthetase short-chain family member 1	20	24986868	25039616	-	10096	5.39472e-07	6.7469e-05	0.0312381	26.168	20.1254	11.4229	19.2388	7.4124	38.4738	38.5403	36.6926	37.9022	1.04809	1.9701	1.9701	18.6635	3	3	6
ENSG00000155011	DKK2	1	1	0	UUn	2	dickkopf WNT signaling pathway inhibitor 2	4	107842959	108204963	-	4319	0.00966478	0.245726	1	4.04908	8.13431	10.0443	7.40922	3.06267	5.96344	4.46463	2.74525	4.39111	1.61035	0.592654	-1.68732	3.01812	2	0	2	Predicted
ENSG00000155090	KLF10	1	1	1	UUU	3	Kruppel-like factor 10	8	103661007	103668130	-	4003	7.28698e-12	2.55729e-09	4.21952e-07	37.3483	45.2997	49.4993	44.0491	6.1713	21.6736	13.4596	16.2706	17.1346	4.17461	0.388989	-2.57077	26.9145	3	3	6
ENSG00000155366	RHOC	1	1	1	UUU	3	ras homolog family member C	1	113243728	113250056	-	4028	5.15572e-07	6.51838e-05	0.0298542	75.0591	107.499	107.402	96.6533	18.7012	57.9672	52.9847	50.6867	53.8795	3.72183	0.557452	-1.79388	42.7737	3	3	6
ENSG00000155393	HEATR3	1	1	1	UUU	3	HEAT repeat containing 3	16	50099852	50140298	+	4183	0.00490709	0.14802	1	22.7836	21.3175	27.7038	23.935	3.34523	19.5575	14.0505	13.9271	15.845	3.2157	0.662003	-1.51057	8.08996	3	3	6
ENSG00000155511	GRIA1	1	1	0	DDn	2	glutamate ionotropic receptor AMPA type subunit 1	5	152869175	153193429	+	7636	2.06813e-07	2.785e-05	0.0119755	98.9306	133.375	149.745	127.35	25.9375	122.09	266.959	367.997	252.349	123.603	1.98154	1.98154	124.999	3	3	6
ENSG00000155760	FZD7	1	1	1	DDD	3	frizzled class receptor 7	2	202899310	202903160	+	3851	4.30212e-07	5.57303e-05	0.0249114	104.43	94.2458	64.9924	87.8894	20.4728	127.605	181.934	163.175	157.571	27.5946	1.79283	1.79283	69.6818	3	3	6
ENSG00000155974	GRIP1	1	1	1	DDD	3	glutamate receptor interacting protein 1	12	66741211	67197966	-	6378	0.00235535	0.0838784	1	18.6137	18.7229	17.5939	18.3102	0.622704	22.0583	29.7423	32.6082	28.1363	5.45524	1.53665	1.53665	9.82611	3	3	6
ENSG00000156030	ELMSAN1	1	1	1	UUU	3	ELM2 and Myb/SANT domain containing 1	14	74181825	74256988	-	13484	0.000400831	0.0202532	1	28.404	30.0829	40.5054	32.9974	6.55604	23.469	17.9242	19.6185	20.3372	2.84143	0.616328	-1.62251	12.6602	3	3	6
ENSG00000156453	PCDH1	1	1	0	UUn	2	protocadherin 1	5	141232938	141258811	-	5641	2.34728e-05	0.00185807	1	48.2868	35.0617	39.1924	40.847	6.76604	35.8448	20.2878	10.8471	22.3266	12.6229	0.54659	-1.82952	18.5204	3	3	6
ENSG00000156515	HK1	1	1	1	UUU	3	hexokinase 1	10	71029740	71161638	+	6166	6.56021e-05	0.00441195	1	164.139	189.684	238.306	197.376	37.677	126.386	123.434	124.541	124.787	1.4916	0.63223	-1.5817	72.589	3	3	6
ENSG00000156521	TYSND1	1	1	1	UUU	3	trypsin domain containing 1	10	71897737	71906432	-	4597	0.00463827	0.14203	1	16.8611	16.1985	14.1802	15.7466	1.39643	10.6444	9.25755	9.77577	9.89258	0.700777	0.628236	-1.59176	5.85401	3	3	6
ENSG00000156650	KAT6B	1	1	1	DDD	3	lysine acetyltransferase 6B	10	76585340	76792380	+	13400	1.97695e-06	0.000207383	0.114475	72.1583	72.3673	58.4275	67.651	7.98846	86.5661	131.444	134.049	117.353	26.6939	1.73468	1.73468	49.7018	3	3	6
ENSG00000156675	RAB11FIP1	1	1	1	UUU	3	RAB11 family interacting protein 1	8	37716136	37756985	-	9602	0.00546638	0.161003	1	8.94424	8.97579	12.2763	10.0655	1.91475	8.52836	4.85857	4.62005	6.00233	2.19086	0.596329	-1.67693	4.06313	3	1	4
ENSG00000156925	ZIC3	1	1	1	DDD	3	Zic family member 3	X	136648301	136659850	+	4136	0.00331841	0.10999	1	8.40034	6.59159	5.77711	6.92301	1.34265	11.0292	12.4091	11.7845	11.7409	0.690978	1.69592	1.69592	4.81789	1	3	4
ENSG00000157064	NMNAT2	1	1	1	DDD	3	nicotinamide nucleotide adenylyltransferase 2	1	183217372	183387737	-	7165	3.16239e-09	6.33627e-07	0.000183118	5.55993	3.0153	2.56031	3.71185	1.61658	9.93907	10.0454	16.4715	12.152	3.74118	3.27384	3.27384	8.44015	0	3	3
ENSG00000157240	FZD1	1	1	1	DDD	3	frizzled class receptor 1	7	90893783	90898123	+	4341	8.68259e-13	3.54429e-10	5.02765e-08	70.8287	55.2572	42.4749	56.1869	14.1998	91.247	158.757	188.284	146.096	49.742	2.60018	2.60018	89.9091	3	3	6	Predicted
ENSG00000157542	KCNJ6	1	1	1	UUU	3	potassium voltage-gated channel subfamily J member 6	21	38979678	39288749	-	19671	8.23896e-15	5.67949e-12	4.77077e-10	12.4494	22.159	28.0977	20.902	7.89952	6.47642	1.57575	1.27219	3.10812	2.92098	0.148699	-6.72498	17.7939	3	1	4
ENSG00000157570	TSPAN18	1	1	1	DDD	3	tetraspanin 18	11	44748015	44953972	+	5871	6.71866e-06	0.000619497	0.389044	126.972	105.395	83.8337	105.4	21.5691	175.312	170.05	185.673	177.012	7.94876	1.67942	1.67942	71.6113	3	3	6	Predicted
ENSG00000157693	C9orf91	1	1	1	DDD	3	chromosome 9 open reading frame 91	9	117373486	117408702	+	4792	0.00206765	0.075873	1	12.4494	11.2899	11.6855	11.8083	0.589446	19.8781	17.7929	19.6855	19.1188	1.15234	1.61911	1.61911	7.31056	3	3	6
ENSG00000157873	TNFRSF14	1	1	1	UUU	3	tumor necrosis factor receptor superfamily member 14	1	2487078	2496821	+	6219	0.000935916	0.0405645	1	10.4551	13.0429	9.65039	11.0495	1.77266	5.51458	6.82826	5.69137	6.0114	0.71292	0.544044	-1.83809	5.03807	3	1	4
ENSG00000158286	RNF207	1	1	1	DDD	3	ring finger protein 207	1	6265535	6281359	+	6585	0.00314014	0.105408	1	5.01603	5.82024	6.0397	5.62532	0.538953	9.87494	9.58583	9.90968	9.79015	0.1778	1.74037	1.74037	4.16483	0	3	3
ENSG00000158373	HIST1H2BD	1	1	0	DDn	2	histone cluster 1, H2bd	6	26158349	26171577	+	898	1.34738e-06	0.000150039	0.0780201	1.99432	3.36592	1.64122	2.33382	0.911092	1.85957	9.52017	11.5836	7.65445	5.12347	3.27979	3.27979	5.32063	0	2	2
ENSG00000158467	AHCYL2	1	1	0	DDn	2	adenosylhomocysteinase like 2	7	128864864	129070052	+	6899	1.49512e-05	0.00126757	0.865751	95.3045	108.341	68.0779	90.5743	20.5439	89.4516	183.641	180.182	151.092	53.4097	1.66815	1.66815	60.5172	3	3	6
ENSG00000158691	ZSCAN12	1	1	1	DDD	3	zinc finger and SCAN domain containing 12	6	28346732	28367511	-	5495	5.83101e-05	0.00398636	1	22.4815	16.1284	17.0687	18.5595	3.4289	34.4982	31.515	31.2021	32.4051	1.81939	1.74601	1.74601	13.8456	3	3	6
ENSG00000158710	TAGLN2	1	1	1	UUU	3	transgelin 2	1	159887897	159895522	-	2487	1.51358e-09	3.28255e-07	8.7644e-05	21.9376	24.4029	43.3939	29.9115	11.741	14.8124	11.3585	8.77141	11.6475	3.03085	0.389398	-2.56807	18.264	3	3	6
ENSG00000158715	SLC45A3	1	1	1	UUU	3	solute carrier family 45 member 3	1	205626979	205649587	-	3702	0.000940996	0.0407237	1	10.3947	10.6587	11.226	10.7598	0.424765	7.69476	5.58079	4.21831	5.83129	1.75171	0.541952	-1.84518	4.9285	3	1	4
ENSG00000158769	F11R	1	1	1	UUU	3	F11 receptor	1	160965001	160991138	-	5066	1.88514e-05	0.00154397	1	19.218	29.8024	20.6138	23.2114	5.75049	10.965	15.1666	10.1775	12.1031	2.68218	0.521427	-1.91781	11.1083	3	3	6
ENSG00000159110	IFNAR2	1	1	1	UUU	3	interferon alpha and beta receptor subunit 2	21	34602206	34637980	+	4614	0.00556249	0.163087	1	10.999	11.1496	13.0641	11.7376	1.1513	9.29784	5.51513	6.62877	7.14725	1.94392	0.60892	-1.64225	4.59033	3	1	4
ENSG00000159176	CSRP1	1	1	1	UUU	3	cysteine and glycine rich protein 1	1	201452658	201478584	-	10318	1.05698e-27	1.22409e-23	6.12044e-23	73.9713	106.868	110.684	97.1744	20.1849	16.5437	8.01008	5.62441	10.0594	5.74088	0.103519	-9.66006	87.115	3	2	5
ENSG00000159200	RCAN1	1	1	1	UUU	3	regulator of calcineurin 1	21	35885440	35987441	-	6840	3.0335e-08	4.9902e-06	0.00175655	32.6948	40.2508	55.4733	42.8063	11.6023	25.521	18.909	17.3419	20.5906	4.34108	0.481019	-2.07892	22.2157	3	3	6
ENSG00000159387	IRX6	1	1	1	DDD	3	iroquois homeobox 6	16	55357672	55364672	+	3399	7.88508e-15	5.53345e-12	4.56586e-10	3.98865	3.0153	2.10077	3.03491	0.944094	13.4017	18.5807	14.2619	15.4148	2.77533	5.07917	5.07917	12.3799	0	3	3
ENSG00000159409	CELF3	1	1	1	DDD	3	CUGBP, Elav-like family member 3	1	151674880	151689290	-	4439	1.47342e-06	0.000161282	0.0853182	9.66945	5.82024	3.41374	6.30114	3.15546	14.1071	15.4292	14.6637	14.7333	0.663837	2.3382	2.3382	8.43218	1	3	4	Predicted
ENSG00000159674	SPON2	1	1	1	UUU	3	spondin 2	4	1160720	1202750	-	6013	6.00765e-13	2.59607e-10	3.47873e-08	9.79032	13.1131	14.8367	12.58	2.56505	2.82141	2.62625	3.14699	2.86489	0.263078	0.227733	-4.3911	9.71513	3	0	3
ENSG00000160111	CPAMD8	1	1	1	DDD	3	C3 and PZP like, alpha-2-macroglobulin domain containing 8	19	17003758	17137625	-	10199	0.00152052	0.0595708	1	24.2341	23.3511	16.8061	21.4638	4.05771	32.1256	35.5857	31.336	33.0158	2.26038	1.53821	1.53821	11.552	3	3	6
ENSG00000160117	ANKLE1	1	1	1	UUU	3	ankyrin repeat and LEM domain containing 1	19	17392454	17398455	+	3569	8.12869e-08	1.2069e-05	0.00470692	9.18598	11.36	10.5695	10.3718	1.1004	3.97563	4.20201	2.61134	3.59632	0.860501	0.34674	-2.884	6.77549	3	0	3
ENSG00000160285	LSS	1	1	0	DDn	2	lanosterol synthase (2,3-oxidosqualene-lanosterol cyclase)	21	47608055	47648738	-	7238	1.21319e-06	0.000136142	0.0702495	204.025	235.825	292.203	244.018	44.6563	262.391	405.494	647.544	438.476	194.683	1.7969	1.7969	194.459	3	3	6
ENSG00000160606	TLCD1	0	1	0	nUn	1	TLC domain containing 1	17	27051366	27054953	-	1311	0.019481	0.395667	1	6.10384	3.85678	6.69619	5.55227	1.49791	5.89932	2.101	2.07568	3.35867	2.20031	0.604917	-1.65312	2.19361	2	0	2
ENSG00000160685	ZBTB7B	1	1	1	UUU	3	zinc finger and BTB domain containing 7B	1	154975127	154990998	+	4243	1.76e-05	0.00145533	1	10.8781	12.3417	14.3115	12.5104	1.72287	6.4123	5.51513	5.22267	5.7167	0.619901	0.456955	-2.1884	6.79373	3	1	4
ENSG00000160691	SHC1	1	1	1	UUU	3	SHC (Src homology 2 domain containing) transforming protein 1	1	154934774	154946871	-	4342	4.72236e-11	1.38806e-08	2.73448e-06	200.399	317.659	284.916	267.658	60.5047	129.528	129.737	115.97	125.079	7.88882	0.467307	-2.13992	142.58	3	3	6
ENSG00000161082	CELF5	1	1	0	DDn	2	CUGBP, Elav-like family member 5	19	3224701	3297074	+	6024	0.00188395	0.0703133	1	7.67513	4.2074	4.46413	5.44888	1.93225	12.4399	11.0303	5.9592	9.80978	3.40836	1.80033	1.80033	4.36089	1	2	3
ENSG00000161267	BDH1	1	1	1	DDD	3	3-hydroxybutyrate dehydrogenase, type 1	3	197236654	197300194	-	9112	0.000747376	0.0336522	1	3.56561	2.45432	4.26718	3.42904	0.914116	7.31002	5.31816	8.23575	6.95465	1.4909	2.02816	2.02816	3.52561	0	2	2
ENSG00000161513	FDXR	1	1	1	UUU	3	ferredoxin reductase	17	72858619	72869156	-	3599	1.55252e-05	0.00131048	0.898987	56.9893	61.5683	42.3436	53.6337	10.042	39.4357	29.7423	24.7742	31.3174	7.45655	0.583912	-1.71259	22.3163	3	3	6
ENSG00000161638	ITGA5	1	1	1	UUU	3	integrin subunit alpha 5	12	54789045	54813244	-	7577	2.92698e-11	9.01524e-09	1.69487e-06	65.571	88.0749	105.76	86.4688	20.1428	46.2968	38.0807	29.3943	37.9239	8.45237	0.438585	-2.28006	48.5448	3	3	6
ENSG00000161671	EMC10	1	1	1	DDD	3	ER membrane protein complex subunit 10	19	50979657	50986608	+	3229	1.84236e-19	3.95117e-16	1.06682e-14	16.015	12.9728	15.2306	14.7395	1.57944	52.5809	55.02	60.1277	55.9095	3.85123	3.79319	3.79319	41.1701	3	3	6
ENSG00000161960	EIF4A1	1	1	1	UUU	3	eukaryotic translation initiation factor 4A1	17	7476024	7482323	+	5316	0.00371082	0.119574	1	8.82337	10.0978	12.6046	10.5086	1.92379	7.43827	5.05554	5.9592	6.151	1.20289	0.585332	-1.70843	4.35757	3	1	4
ENSG00000162105	SHANK2	1	1	1	UUU	3	SH3 and multiple ankyrin repeat domains 2	11	70313961	70963623	-	16428	9.22185e-05	0.00591353	1	12.9933	18.8632	14.6397	15.4987	3.02774	8.27187	9.3232	6.36095	7.98534	1.50177	0.515225	-1.9409	7.5134	3	2	5
ENSG00000162373	BEND5	1	1	1	DDD	3	BEN domain containing 5	1	49193195	49242641	-	2138	0.000762229	0.0341616	1	11.2407	8.06418	8.73131	9.34541	1.67495	15.0689	18.0555	15.735	16.2865	1.56781	1.74272	1.74272	6.94105	3	3	6
ENSG00000162407	PLPP3	1	1	1	DDD	3	phospholipid phosphatase 3	1	56960419	57110974	-	5286	4.52879e-10	1.11119e-07	2.6224e-05	99.1119	66.2665	50.3527	71.9104	24.8647	116.704	155.409	201.408	157.84	42.4042	2.19495	2.19495	85.9296	3	3	6
ENSG00000162415	ZSWIM5	1	1	1	DDD	3	zinc finger SWIM-type containing 5	1	45482071	45771881	-	6046	0.0107802	0.264615	1	9.48815	8.20443	6.43359	8.04206	1.53374	10.0673	13.2626	14.3289	12.5529	2.21764	1.56091	1.56091	4.51086	2	3	5	Predicted
ENSG00000162433	AK4	1	1	1	DDD	3	adenylate kinase 4	1	65613232	65697828	+	7578	1.81128e-09	3.85596e-07	0.000104882	18.7346	16.7595	14.7054	16.7331	2.01473	34.6906	34.4039	45.531	38.2085	6.34308	2.2834	2.2834	21.4754	3	3	6
ENSG00000162511	LAPTM5	1	1	1	UUU	3	lysosomal protein transmembrane 5	1	31205316	31230667	-	3274	3.00008e-07	3.99356e-05	0.017372	6.58731	7.71357	2.62596	5.64228	2.67222	2.94966	0.787876	0.334787	1.35744	1.39739	0.240584	-4.15656	4.28484	2	0	2
ENSG00000162522	KIAA1522	1	1	0	DDn	2	KIAA1522	1	33207486	33240571	+	5965	0.00109192	0.0458836	1	30.0962	21.5279	16.6092	22.7444	6.8253	44.822	34.7322	26.1134	35.2225	9.36395	1.54862	1.54862	12.4781	3	3	6
ENSG00000162618	ADGRL4	1	1	1	UUU	3	adhesion G protein-coupled receptor L4	1	79355449	79472403	-	3527	1.4377e-11	4.65085e-09	8.32502e-07	19.5202	33.7293	41.6871	31.6455	11.2294	8.52836	9.3232	13.9271	10.5929	2.91475	0.334736	-2.98743	21.0526	3	3	6
ENSG00000162631	NTNG1	1	1	1	UUU	3	netrin G1	1	107682629	108026080	+	9165	0.00051471	0.0246929	1	11.5429	15.6375	19.7603	15.6469	4.10872	7.88713	8.46967	9.90968	8.75549	1.04113	0.559567	-1.7871	6.89142	3	3	6
ENSG00000162692	VCAM1	1	1	1	DDD	3	vascular cell adhesion molecule 1	1	101185298	101204601	+	6049	2.89137e-16	2.74467e-13	1.67425e-11	29.3105	30.9244	23.4367	27.8905	3.94066	49.6953	105.05	143.623	99.4563	47.2132	3.56595	3.56595	71.5658	3	3	6
ENSG00000162734	PEA15	1	1	1	UUU	3	phosphoprotein enriched in astrocytes 15	1	160175127	160185166	+	2806	5.05557e-07	6.4198e-05	0.0292743	218.167	288.207	344.788	283.721	63.4297	179.352	148.055	150.319	159.242	17.4525	0.561264	-1.78169	124.479	3	3	6
ENSG00000162745	OLFML2B	1	1	1	UUU	3	olfactomedin like 2B	1	161952982	161993644	-	3415	2.42121e-09	4.97164e-07	0.0001402	27.1953	53.0132	41.2275	40.4787	12.9252	14.1712	20.2878	18.4802	17.6464	3.14241	0.435943	-2.29388	22.8323	3	3	6
ENSG00000162772	ATF3	1	1	1	UUU	3	activating transcription factor 3	1	212738676	212794119	+	4003	1.06521e-07	1.54202e-05	0.00616808	17.1633	39.9002	34.3344	30.4659	11.8518	15.9025	14.1818	11.1819	13.7554	2.38903	0.4515	-2.21484	16.7106	3	3	6
ENSG00000162783	IER5	1	1	1	UUU	3	immediate early response 5	1	181057638	181059977	+	2340	0.000120714	0.00742034	1	52.6985	57.7816	55.4733	55.3178	2.54513	36.6142	33.0251	33.6795	34.4396	1.91147	0.622578	-1.60623	20.8782	3	3	6
ENSG00000162873	KLHDC8A	1	1	1	DDD	3	kelch domain containing 8A	1	205305220	205326218	-	3624	1.54733e-06	0.000167787	0.0895981	25.3823	15.2869	9.3878	16.6857	8.08848	35.7806	31.909	32.2734	33.321	2.13788	1.99698	1.99698	16.6354	3	3	6
ENSG00000162946	DISC1	1	1	1	UUU	3	disrupted in schizophrenia 1	1	231762561	232177018	+	12137	0.00861409	0.226418	1	11.9659	9.04591	10.7008	10.5709	1.46435	7.2459	6.82826	5.55746	6.54387	0.879413	0.619047	-1.61539	4.027	3	2	5
ENSG00000162976	PQLC3	1	1	1	UUU	3	PQ loop repeat containing 3	2	11295324	11319000	+	2275	5.71065e-06	0.000541432	0.330675	14.7459	18.7931	24.9466	19.4952	5.13646	10.3238	9.19189	8.70445	9.40672	0.830776	0.482515	-2.07248	10.0885	3	3	6
ENSG00000163017	ACTG2	1	1	1	UUU	3	actin, gamma 2, smooth muscle, enteric	2	74119441	74146992	+	3811	1.36189e-11	4.43034e-09	7.88601e-07	21.0915	41.3026	37.3542	33.2495	10.7126	11.8628	11.0303	12.588	11.827	0.77947	0.355705	-2.81132	21.4225	3	3	6
ENSG00000163071	SPATA18	1	1	1	UUU	3	spermatogenesis associated 18	4	52917497	52963458	+	4941	6.64855e-18	9.46936e-15	3.84985e-13	18.7346	22.5797	18.1848	19.833	2.39455	4.80923	2.16666	1.8748	2.95023	1.61654	0.148754	-6.72253	16.8828	3	0	3
ENSG00000163171	CDC42EP3	1	1	1	UUU	3	CDC42 effector protein 3	2	37869032	37965611	-	10216	1.41199e-09	3.09701e-07	8.1761e-05	85.1516	94.1055	114.754	98.0038	15.1815	59.5062	45.4342	39.9735	48.3046	10.0777	0.492885	-2.02887	49.6992	3	3	6
ENSG00000163249	CCNYL1	1	1	1	UUU	3	cyclin Y like 1	2	208576264	208626563	+	4707	0.00054597	0.025956	1	33.0574	39.4093	41.3588	37.9419	4.34089	25.008	21.3383	25.8455	24.0639	2.39732	0.634232	-1.57671	13.8779	3	3	6
ENSG00000163251	FZD5	1	1	0	UUn	2	frizzled class receptor 5	2	208627310	208634287	-	6708	0.00134273	0.0540476	1	15.8337	23.2108	30.658	23.2342	7.41219	12.3116	14.3787	16.5385	14.4096	2.11359	0.620189	-1.61241	8.82459	3	3	6	Predicted
ENSG00000163322	FAM175A	1	1	0	DDn	2	family with sequence similarity 175 member A	4	84382092	84444501	-	6042	0.000217737	0.0121179	1	11.5429	14.0948	11.6855	12.4411	1.43394	12.9528	21.7323	30.9343	21.8731	8.99154	1.75814	1.75814	9.43206	3	3	6
ENSG00000163328	GPR155	1	1	0	UUn	2	G protein-coupled receptor 155	2	175296966	175351822	-	7102	0.0108888	0.266716	1	4.65342	7.78369	9.2565	7.2312	2.35075	3.71913	3.47979	5.75833	4.31908	1.25216	0.597284	-1.67424	2.91212	2	0	2
ENSG00000163376	KBTBD8	1	1	1	UUU	3	kelch repeat and BTB domain containing 8	3	67048727	67061634	+	4740	0.0124245	0.292665	1	8.46077	7.43307	8.66566	8.1865	0.66048	6.4123	4.59594	4.0844	5.03088	1.22338	0.614534	-1.62725	3.15562	3	1	4
ENSG00000163412	EIF4E3	1	1	0	DDn	2	eukaryotic translation initiation factor 4E family member 3	3	71724567	71803924	-	10779	0.00953813	0.243471	1	3.74691	1.82321	4.72672	3.43228	1.47711	7.18178	3.87372	6.8966	5.98404	1.83314	1.74346	1.74346	2.55175	0	2	2
ENSG00000163513	TGFBR2	1	1	1	UUU	3	transforming growth factor beta receptor 2	3	30647994	30735634	+	4704	3.54293e-05	0.00263996	1	15.3503	18.3723	20.6794	18.134	2.67256	11.8628	8.40401	7.49922	9.25533	2.30297	0.510386	-1.9593	8.87866	3	3	6
ENSG00000163565	IFI16	1	1	1	UUU	3	interferon gamma inducible protein 16	1	158969758	159024945	+	5294	1.25314e-19	2.90251e-16	7.25628e-15	21.2728	39.7599	32.3649	31.1325	9.30498	6.47642	5.58079	3.81657	5.29126	1.35336	0.169959	-5.88377	25.8413	3	1	4
ENSG00000163590	PPM1L	1	1	1	DDD	3	protein phosphatase, Mg2+/Mn2+ dependent 1L	3	160473390	160796695	+	12447	0.000244028	0.0133685	1	58.3189	46.3515	44.1161	49.5955	7.63691	72.0743	84.4997	72.2469	76.2736	7.12452	1.53791	1.53791	26.6782	3	3	6
ENSG00000163637	PRICKLE2	1	1	0	UUn	2	prickle planar cell polarity protein 2	3	64079543	64431152	-	8726	0.0100403	0.252556	1	6.10384	10.5185	11.1603	9.26089	2.75285	5.51458	5.64645	5.89224	5.68442	0.191675	0.61381	-1.62917	3.57646	3	0	3
ENSG00000163638	ADAMTS9	0	1	0	nUn	1	ADAM metallopeptidase with thrombospondin type 1 motif 9	3	64501333	64673676	-	10693	0.000267267	0.0145179	1	6.34558	9.53677	21.4672	12.4498	7.97059	8.59248	6.7626	2.74525	6.03345	2.99103	0.48462	-2.06347	6.4164	3	2	5
ENSG00000163659	TIPARP	1	1	0	UUn	2	TCDD inducible poly(ADP-ribose) polymerase	3	156391024	156424559	+	5048	0.000189837	0.0108407	1	25.2614	40.8819	56.9176	41.0203	15.8285	20.9682	25.8686	28.9925	25.2764	4.04479	0.616193	-1.62287	15.7439	3	3	6
ENSG00000163818	LZTFL1	1	1	0	DDn	2	leucine zipper transcription factor like 1	3	45864808	45957534	-	7201	0.000253016	0.0138086	1	20.9706	25.3846	21.7954	22.7169	2.34685	25.0721	36.9645	48.8119	36.9495	11.8699	1.62652	1.62652	14.2326	3	3	6
ENSG00000163923	RPL39L	1	1	1	UUU	3	ribosomal protein L39 like	3	186838736	186898696	-	1060	3.04422e-21	1.17517e-17	1.76276e-16	17.4654	15.7777	19.3008	17.5147	1.76203	1.73132	2.16666	0.602616	1.5002	0.807231	0.0856539	-11.6749	16.0145	3	0	3
ENSG00000163932	PRKCD	1	1	1	UUU	3	protein kinase C delta	3	53190025	53226733	+	3396	0.000974603	0.0419271	1	18.8554	22.0187	22.3863	21.0868	1.94115	13.1452	13.5252	11.5167	12.729	1.067	0.603649	-1.65659	8.35778	3	3	6
ENSG00000164007	CLDN19	1	1	0	UUn	2	claudin 19	1	43198764	43205925	-	3602	0.000530932	0.0253451	1	6.88948	7.2227	2.49466	5.53562	2.63881	3.65501	2.82322	1.00436	2.4942	1.35561	0.450573	-2.2194	3.04142	2	0	2
ENSG00000164010	ERMAP	1	1	0	DDn	2	erythroblast membrane associated protein (Scianna blood group)	1	43282795	43310660	+	4631	0.00512229	0.153127	1	7.43339	7.57332	6.171	7.05924	0.772411	7.05353	12.4091	15.5341	11.6656	4.28889	1.65252	1.65252	4.60632	2	3	5	Predicted
ENSG00000164056	SPRY1	1	1	1	UUU	3	sprouty RTK signaling antagonist 1	4	124317950	124324910	+	3958	9.53645e-10	2.14867e-07	5.52208e-05	126.307	174.958	159.789	153.685	24.8931	89.9005	82.0048	54.6372	75.5141	18.506	0.491357	-2.03518	78.1707	3	3	6
ENSG00000164070	HSPA4L	1	1	1	UUU	3	heat shock protein family A (Hsp70) member 4 like	4	128702976	128761888	+	11621	1.41066e-06	0.000155589	0.0816843	98.2658	106.307	114.754	106.442	8.2451	74.4468	58.3028	49.6823	60.8107	12.5713	0.571301	-1.75039	45.6317	3	3	6
ENSG00000164106	SCRG1	1	1	1	DDD	3	stimulator of chondrogenesis 1	4	174305852	174327531	-	5396	1.28245e-09	2.84522e-07	7.42602e-05	7.37296	6.59159	6.171	6.71185	0.609936	19.301	16.0858	20.6229	18.6699	2.33344	2.78163	2.78163	11.958	1	3	4
ENSG00000164125	FAM198B	1	1	1	UUU	3	family with sequence similarity 198 member B	4	159045626	159094470	-	7880	5.58661e-07	6.95683e-05	0.0323492	15.2294	19.7047	24.487	19.807	4.62968	10.7727	9.06058	6.62877	8.82067	2.08234	0.44533	-2.24552	10.9864	3	2	5
ENSG00000164171	ITGA2	1	1	0	DDn	2	integrin subunit alpha 2	5	52285156	52390609	+	7910	2.27674e-05	0.00181341	1	18.5533	13.8844	24.3558	18.9311	5.24588	21.6095	33.6161	46.8701	34.0319	12.6355	1.79767	1.79767	15.1007	3	3	6
ENSG00000164176	EDIL3	1	1	1	UUU	3	EGF like repeats and discoidin domains 3	5	83236373	83680611	-	5738	2.5334e-11	7.84472e-09	1.46696e-06	7.85643	14.1649	11.6855	11.2356	3.17821	2.56492	2.69191	3.21395	2.82359	0.34397	0.251307	-3.97919	8.41202	3	0	3
ENSG00000164182	NDUFAF2	1	1	1	UUU	3	NADH:ubiquinone oxidoreductase complex assembly factor 2	5	60240956	60448853	+	1006	0.00576597	0.16761	1	15.592	21.6681	20.8764	19.3788	3.3033	14.9407	11.5555	11.3827	12.6263	2.00615	0.651552	-1.5348	6.75251	3	3	6
ENSG00000164434	FABP7	0	1	0	nDn	1	fatty acid binding protein 7	6	123100620	123105219	+	2728	2.25329e-05	0.0017972	1	96.6945	119.49	145.478	120.554	24.4092	108.881	187.055	324.274	206.737	109.037	1.71489	1.71489	86.1825	3	3	6
ENSG00000164440	TXLNB	1	1	1	DDD	3	taxilin beta	6	139561198	139613276	-	4937	5.25749e-05	0.00365468	1	7.61469	4.55802	4.72672	5.63314	1.71814	12.8887	13.6565	9.03924	11.8615	2.47411	2.10566	2.10566	6.22835	1	3	4
ENSG00000164506	STXBP5	1	1	1	UUU	3	syntaxin binding protein 5	6	147525561	147706866	+	5853	4.2326e-05	0.00304458	1	19.0972	31.5555	25.8	25.4842	6.23517	13.4658	13.9848	14.2619	13.9042	0.404115	0.545599	-1.83285	11.58	3	3	6
ENSG00000164615	CAMLG	1	1	0	DDn	2	calcium modulating ligand	5	134074191	134087847	+	2218	3.9092e-05	0.00284732	1	31.9696	44.8088	28.4916	35.09	8.59449	33.7928	60.0099	84.5001	59.4343	25.3586	1.69377	1.69377	24.3443	3	3	6
ENSG00000164659	KIAA1324L	1	1	1	DDD	3	KIAA1324-like	7	86506222	86689015	-	8115	1.80104e-06	0.000191708	0.104289	73.367	77.0655	66.8963	72.4429	5.14723	97.2105	134.005	146.369	125.861	25.5708	1.73739	1.73739	53.4183	3	3	6
ENSG00000164877	MICALL2	1	1	1	UUU	3	MICAL like 2	7	1468101	1499138	-	8843	2.94416e-07	3.92815e-05	0.0170482	15.0481	32.1165	16.084	21.0829	9.56944	11.5421	8.53533	7.23139	9.10295	2.21072	0.43177	-2.31605	11.9799	3	3	6
ENSG00000164929	BAALC	1	1	1	UUU	3	brain and acute leukemia, cytoplasmic	8	104152938	104242533	+	3997	8.02626e-10	1.88162e-07	4.64761e-05	36.0187	52.1718	47.0046	45.065	8.24935	21.9942	23.308	14.5967	19.9663	4.69638	0.443055	-2.25705	25.0987	3	3	6
ENSG00000164930	FZD6	1	1	1	DDD	3	frizzled class receptor 6	8	104310661	104345094	+	4065	4.57693e-13	2.05447e-10	2.65027e-08	8.58164	7.99406	8.40306	8.32625	0.301225	21.9942	26.7878	30.2647	26.3489	4.15269	3.16456	3.16456	18.0226	3	3	6
ENSG00000164951	PDP1	1	1	1	UUU	3	pyruvate dehyrogenase phosphatase catalytic subunit 1	8	94870035	94938294	+	5603	8.5905e-10	1.9818e-07	4.97433e-05	159.183	266.819	284.129	236.71	67.6959	114.46	124.353	110.613	116.475	7.08817	0.492059	-2.03228	120.235	3	3	6
ENSG00000165029	ABCA1	0	1	0	nUn	1	ATP binding cassette subfamily A member 1	9	107543283	107690518	-	11350	9.52361e-05	0.00608009	1	50.8855	104.975	93.4184	83.0928	28.4846	21.8659	42.8736	78.474	47.7378	28.6158	0.574512	-1.74061	35.355	3	3	6
ENSG00000165071	TMEM71	0	1	0	nUn	1	transmembrane protein 71	8	133697253	133772958	-	3329	0.0210205	0.415999	1	6.94992	6.73184	6.95879	6.88018	0.128544	5.70695	5.51513	1.67393	4.29867	2.27511	0.62479	-1.60054	2.58151	2	0	2
ENSG00000165072	MAMDC2	1	1	1	UUU	3	MAM domain containing 2	9	72658497	72841886	+	3854	1.71605e-09	3.69107e-07	9.9368e-05	12.812	22.0888	28.0977	20.9995	7.70086	9.04135	7.68179	5.9592	7.56078	1.54463	0.360045	-2.77743	13.4388	3	2	5
ENSG00000165118	C9orf64	1	1	1	DDD	3	chromosome 9 open reading frame 64	9	86553226	86571901	-	2729	7.55998e-20	1.90331e-16	4.37761e-15	8.88381	9.67702	11.5542	10.0383	1.37138	42.5777	44.712	43.5223	43.604	1.06949	4.34374	4.34374	33.5656	3	3	6
ENSG00000165233	CARD19	1	1	1	UUU	3	caspase recruitment domain family member 19	9	95858500	95875565	+	3081	0.00121392	0.0499233	1	14.8668	18.0217	20.6794	17.856	2.90986	11.6063	9.19189	11.1149	10.6377	1.27597	0.59575	-1.67856	7.21827	3	3	6
ENSG00000165300	SLITRK5	1	1	1	DDD	3	SLIT and NTRK like family member 5	13	88324870	88331871	+	4779	0.000375951	0.019217	1	44.9629	36.6745	35.3191	38.9855	5.22077	59.8909	69.0705	51.1554	60.0389	8.95846	1.54003	1.54003	21.0534	3	3	6
ENSG00000165349	SLC7A3	1	1	1	DDD	3	solute carrier family 7 member 3	X	70145432	70150975	-	2265	0.000823209	0.0365551	1	10.8781	8.13431	6.3023	8.43825	2.30301	19.6216	14.0505	10.914	14.862	4.41017	1.76127	1.76127	6.4238	2	3	5
ENSG00000165424	ZCCHC24	1	1	1	UUU	3	zinc finger CCHC-type containing 24	10	81142081	81205383	-	5051	6.80896e-07	8.28305e-05	0.0394273	31.607	34.7812	43.1313	36.5065	5.95274	25.3927	16.9393	13.2575	18.5299	6.22197	0.507577	-1.97014	17.9766	3	3	6
ENSG00000165675	ENOX2	1	1	1	DDD	3	ecto-NOX disulfide-thiol exchanger 2	X	129757350	130037208	-	4189	0.00240954	0.0854405	1	19.8224	15.5674	18.1191	17.8363	2.14155	28.2141	26.5908	27.5864	27.4638	0.81857	1.53977	1.53977	9.6275	3	3	6
ENSG00000165757	KIAA1462	1	1	0	UUn	2	KIAA1462	10	30301729	30404423	-	9515	0.000598833	0.0279999	1	12.812	11.1496	7.48398	10.4819	2.72606	9.10547	4.92423	2.20959	5.4131	3.47383	0.516425	-1.93639	5.06877	3	1	4
ENSG00000165821	SALL2	1	1	1	DDD	3	spalt-like transcription factor 2	14	21989232	22005350	-	5365	2.05236e-06	0.000214129	0.118842	282.529	215.138	155.588	217.752	63.511	362.616	396.564	367.663	375.614	18.318	1.72496	1.72496	157.862	3	3	6
ENSG00000165886	UBTD1	1	1	1	UUU	3	ubiquitin domain containing 1	10	99258625	99330966	+	1706	0.00280829	0.0965641	1	13.8394	20.6163	19.3664	17.9407	3.60638	8.97722	11.2929	13.1906	11.1536	2.11014	0.621691	-1.60852	6.78713	3	3	6
ENSG00000166016	ABTB2	1	1	1	UUU	3	ankyrin repeat and BTB domain containing 2	11	34172535	34379555	-	4973	8.99101e-06	0.000803433	0.520625	23.388	24.1925	22.1893	23.2566	1.00805	13.9788	10.5707	10.914	11.8212	1.87644	0.508293	-1.96737	11.4354	3	3	6
ENSG00000166106	ADAMTS15	1	1	0	UUn	2	ADAM metallopeptidase with thrombospondin type 1 motif 15	11	130318869	130346532	+	5669	4.89805e-06	0.000471132	0.283622	17.1028	26.4365	40.8993	28.1462	11.99	21.0323	10.2424	9.77577	13.6835	6.36856	0.486158	-2.05694	14.4627	3	3	6
ENSG00000166206	GABRB3	1	1	1	UUU	3	gamma-aminobutyric acid type A receptor beta3 subunit	15	26788693	27184686	-	8993	7.46129e-07	8.92657e-05	0.0432046	11.1803	8.69529	14.9023	11.5926	3.12398	5.83519	3.93938	3.88352	4.5527	1.11102	0.392724	-2.54632	7.03993	3	0	3
ENSG00000166250	CLMP	1	1	1	DDD	3	CXADR-like membrane protein	11	122943035	123065989	-	2635	5.36034e-12	1.95214e-09	3.1039e-07	1.63172	1.1921	1.24733	1.35705	0.23947	8.40011	7.15654	6.02616	7.19427	1.18743	5.30141	5.30141	5.83722	0	2	2
ENSG00000166342	NETO1	1	1	1	UUU	3	neuropilin and tolloid like 1	18	70409549	70535381	-	5509	8.12794e-06	0.000735388	0.470648	20.4871	23.4913	30.1329	24.7038	4.93583	15.7743	10.2424	11.9184	12.645	2.83661	0.511866	-1.95364	12.0588	3	3	6
ENSG00000166387	PPFIBP2	1	1	1	UUU	3	PPFIA binding protein 2	11	7534529	7678358	+	9617	6.94365e-06	0.000637198	0.402072	7.49382	8.34468	6.49924	7.44591	0.923649	3.9115	3.54544	0.803488	2.75348	1.69863	0.369797	-2.70419	4.69244	2	0	2
ENSG00000166401	SERPINB8	1	1	0	UUn	2	serpin family B member 8	18	61637159	61672278	+	4375	0.000193634	0.0110141	1	6.28514	6.03061	12.6046	8.30678	3.72419	4.68098	2.42929	4.68701	3.93243	1.30176	0.473399	-2.11238	4.37436	2	0	2	Predicted
ENSG00000166415	WDR72	1	1	1	DDD	3	WD repeat domain 72	15	53805938	54055075	-	8572	5.62343e-14	3.1614e-11	3.25625e-09	3.0217	2.66469	2.42901	2.70513	0.298409	7.82301	16.7424	17.1411	13.9022	5.26846	5.13917	5.13917	11.197	0	3	3
ENSG00000166575	TMEM135	1	1	0	DDn	2	transmembrane protein 135	11	86748886	87034800	+	5898	0.00200268	0.0740045	1	15.8942	20.9669	21.4015	19.4209	3.06194	16.0949	30.1363	43.3214	29.8508	13.6155	1.53705	1.53705	10.43	3	3	6
ENSG00000166582	CENPV	1	1	1	UUU	3	centromere protein V	17	16245848	16256970	-	2302	7.38226e-09	1.38429e-06	0.00042747	33.3596	25.8755	27.5069	28.914	3.93546	19.1087	7.41917	7.03052	11.1861	6.86388	0.386875	-2.58481	17.7279	3	3	6
ENSG00000166670	MMP10	1	1	1	UUU	3	matrix metallopeptidase 10	11	102641234	102651359	-	1758	3.1891e-10	8.13502e-08	1.84665e-05	11.3616	14.796	35.3191	20.4922	12.9548	7.56652	5.64645	5.28963	6.16753	1.22462	0.300969	-3.3226	14.3247	3	1	4
ENSG00000166710	B2M	1	1	1	UUU	3	beta-2-microglobulin	15	45003675	45011075	+	3151	4.37882e-05	0.00313806	1	97.6615	121.243	138.585	119.163	20.5409	75.601	79.8381	67.493	74.3107	6.27291	0.623605	-1.60358	44.8525	3	3	6
ENSG00000166716	ZNF592	1	1	1	DDD	3	zinc finger protein 592	15	85291866	85349659	+	8130	0.000126018	0.00767873	1	58.3793	50.629	60.7253	56.5779	5.28368	79.256	86.3381	99.2977	88.2973	10.1635	1.56063	1.56063	31.7194	3	3	6	Predicted
ENSG00000166963	MAP1A	1	1	1	UUU	3	microtubule associated protein 1A	15	43803156	43823818	+	10652	4.17037e-05	0.00300355	1	57.2915	67.1782	94.7314	73.067	19.4022	45.6556	38.0807	51.1554	44.9639	6.56474	0.615379	-1.62502	28.1031	3	3	6
ENSG00000167191	GPRC5B	1	1	1	DDD	3	G protein-coupled receptor class C group 5 member B	16	19868616	19897489	-	6064	0.000258322	0.0140716	1	64.604	48.876	58.4932	57.3244	7.9289	78.3583	84.1714	100.302	87.6106	11.3689	1.52833	1.52833	30.2862	3	3	6
ENSG00000167508	MVD	1	1	0	DDn	2	mevalonate diphosphate decarboxylase	16	88718343	88729569	-	4717	1.01368e-06	0.000116232	0.058697	98.6888	124.329	144.231	122.416	22.8311	131.067	202.681	341.014	224.921	106.725	1.83735	1.83735	102.505	3	3	6	Predicted
ENSG00000167513	CDT1	1	1	1	DDD	3	chromatin licensing and DNA replication factor 1	16	88869621	88875666	+	3336	9.49761e-06	0.000843496	0.549959	46.0508	37.5861	47.0046	43.5472	5.18441	64.9566	77.6058	78.474	73.6788	7.5661	1.69193	1.69193	30.1316	3	3	6
ENSG00000167528	ZNF641	1	1	1	DDD	3	zinc finger protein 641	12	48733791	48745197	-	5646	2.70397e-05	0.00211015	1	34.8705	26.5066	25.3405	28.9059	5.1983	42.5136	42.0857	62.672	49.0904	11.764	1.69829	1.69829	20.1846	3	3	6	Predicted
ENSG00000167553	TUBA1C	1	1	1	DDD	3	tubulin alpha 1c	12	49582519	49667114	+	3359	6.70484e-18	9.46936e-15	3.88244e-13	17.7676	19.2839	24.8809	20.6442	3.74667	62.3276	83.0553	64.2121	69.865	11.4619	3.38425	3.38425	49.2208	3	3	6
ENSG00000167601	AXL	1	1	1	UUU	3	AXL receptor tyrosine kinase	19	41725108	41767671	+	5154	5.38584e-11	1.56717e-08	3.11867e-06	88.415	156.235	146.135	130.261	36.5902	60.1474	60.4038	58.2529	59.6014	1.17485	0.457552	-2.18554	70.6601	3	3	6
ENSG00000167617	CDC42EP5	1	1	0	UUn	2	CDC42 effector protein 5	19	54976210	54984411	-	903	0.00751898	0.204888	1	11.9055	17.1802	9.71604	12.9339	3.83689	6.98941	10.702	6.69573	8.12904	2.23307	0.628506	-1.59108	4.80488	3	3	6
ENSG00000167642	SPINT2	1	1	1	DDD	3	serine peptidase inhibitor, Kunitz type, 2	19	38734675	38783254	+	5199	5.80863e-05	0.00397575	1	9.00468	12.3417	7.74657	9.69765	2.37465	13.9788	25.7373	15.8019	18.506	6.32847	1.9083	1.9083	8.80836	3	3	6
ENSG00000167778	SPRYD3	1	1	1	UUU	3	SPRY domain containing 3	12	53458388	53473204	-	3191	0.0039083	0.124689	1	10.0925	9.74714	12.2763	10.7053	1.37146	7.37415	5.38382	6.16007	6.30601	1.00316	0.589054	-1.69764	4.39931	3	1	4
ENSG00000167912	LOC100505501	1	1	1	DDD	3	uncharacterized LOC100505501	8	60031599	60033905	+	1743	0.00429069	0.133937	1	5.6808	5.53974	5.58016	5.60023	0.0726409	7.69476	10.1111	10.981	9.59561	1.70268	1.71343	1.71343	3.99538	0	3	3
ENSG00000168140	VASN	1	1	0	UUn	2	vasorin	16	4421849	4433529	+	2806	7.13049e-05	0.00472957	1	8.58164	18.7229	19.3008	15.5351	6.02882	7.75888	8.2727	7.70009	7.91056	0.314999	0.509205	-1.96385	7.62456	3	3	6	Predicted
ENSG00000168268	NT5DC2	1	1	1	DDD	3	5-nucleotidase domain containing 2	3	52558386	52569070	-	4734	2.3329e-15	1.75437e-12	1.35087e-10	70.7683	59.4646	60.9222	63.7184	6.14877	195.19	160.53	144.762	166.827	25.7975	2.6182	2.6182	103.109	3	3	6
ENSG00000168386	FILIP1L	1	1	0	UUn	2	filamin A interacting protein 1-like	3	99548985	99833357	-	5897	1.13463e-06	0.000128072	0.0657007	29.1897	48.6656	67.4214	48.4256	19.117	22.0583	23.4393	31.1352	25.5443	4.89084	0.527495	-1.89575	22.8813	3	3	6
ENSG00000168502	MTCL1	1	1	1	UUU	3	microtubule crosslinking factor 1	18	8705659	8832776	+	12665	3.20507e-06	0.000321089	0.185589	107.029	140.808	153.618	133.818	24.0684	81.1156	68.9392	84.2993	78.118	8.10693	0.583762	-1.71303	55.7003	3	3	6
ENSG00000168615	ADAM9	1	1	0	UUn	2	ADAM metallopeptidase domain 9	8	38854388	38962663	+	6913	4.69053e-05	0.00329618	1	231.221	322.076	476.546	343.281	124.029	159.217	195.196	285.841	213.418	65.2487	0.621701	-1.60849	129.863	3	3	6
ENSG00000168646	AXIN2	1	1	1	DDD	3	axin 2	17	63524681	63557765	-	5196	6.64248e-05	0.00445693	1	17.1028	14.3052	13.0641	14.824	2.06875	27.2523	27.5757	24.7742	26.5341	1.53262	1.78993	1.78993	11.71	3	3	6
ENSG00000168672	FAM84B	1	1	1	DDD	3	family with sequence similarity 84 member B	8	127564687	127570638	-	5404	7.21539e-12	2.54761e-09	4.17807e-07	32.0301	38.1471	37.4199	35.8657	3.34159	69.8941	92.3785	82.1566	81.4764	11.2576	2.27171	2.27171	45.6107	3	3	6
ENSG00000168918	INPP5D	1	1	0	UUn	2	inositol polyphosphate-5-phosphatase D	2	233924677	234116549	+	6998	0.00912807	0.235334	1	16.2568	17.1101	8.40306	13.9233	4.79967	10.8368	9.65148	6.36095	8.94974	2.31897	0.642788	-1.55572	4.97357	3	2	5
ENSG00000169047	IRS1	1	1	1	UUU	3	insulin receptor substrate 1	2	227596033	227664475	-	9953	3.45499e-07	4.55721e-05	0.0200061	143.712	168.296	221.893	177.967	39.9778	98.8136	106.166	91.5976	98.8592	7.28446	0.555491	-1.80021	79.108	3	3	6	Predicted
ENSG00000169105	CHST14	1	1	1	DDD	3	carbohydrate (dermatan 4) sulfotransferase 14	15	40763160	40765353	+	2194	1.20353e-07	1.71925e-05	0.00696904	2.53823	2.03358	1.77252	2.11478	0.389259	6.4123	7.55048	6.69573	6.88617	0.592506	3.25622	3.25622	4.7714	0	3	3	Predicted
ENSG00000169174	PCSK9	1	1	1	DDD	3	proprotein convertase subtilisin/kexin type 9	1	55505221	55530525	+	5163	1.26667e-23	7.33467e-20	7.33467e-19	5.62037	3.22567	2.10077	3.64894	1.79757	24.1103	34.0756	55.6415	37.9425	16.1174	10.3982	10.3982	34.2935	0	3	3
ENSG00000169432	SCN9A	0	1	0	nUn	1	sodium voltage-gated channel alpha subunit 9	2	167051695	167232503	-	10368	0.00389574	0.124357	1	17.5863	28.8207	42.7375	29.7148	12.5994	11.0292	14.904	31.4699	19.1344	10.8572	0.643933	-1.55296	10.5805	3	3	6
ENSG00000169570	DTWD2	1	1	1	DDD	3	DTW domain containing 2	5	118173017	118324240	-	4617	0.00633345	0.179751	1	6.76862	6.45135	8.33741	7.18579	1.00987	10.9009	11.0959	13.1236	11.7068	1.23086	1.62916	1.62916	4.52103	2	3	5
ENSG00000169692	AGPAT2	1	1	1	UUU	3	1-acylglycerol-3-phosphate O-acyltransferase 2	9	139567595	139581875	-	1798	0.00682201	0.190927	1	12.2077	13.1131	12.0794	12.4667	0.563416	7.95125	7.35351	7.96792	7.75756	0.350017	0.622262	-1.60704	4.70915	3	3	6
ENSG00000169752	NRG4	1	1	1	UUU	3	neuregulin 4	15	76228310	76352136	-	5031	0.0238177	0.447964	1	12.4494	11.36	8.27176	10.6937	2.16705	8.59248	6.56564	6.16007	7.10606	1.30315	0.664508	-1.50487	3.58766	3	2	5
ENSG00000169756	LIMS1	1	1	0	UUn	2	LIM zinc finger domain containing 1	2	109150857	109303702	+	7626	0.000189263	0.0108186	1	87.992	112.828	162.087	120.969	37.7124	76.2423	76.8179	82.8262	78.6288	3.64643	0.64999	-1.53848	42.3404	3	3	6
ENSG00000169760	NLGN1	1	1	1	DDD	3	neuroligin 1	3	173114074	174004434	+	10147	0.000280335	0.0150836	1	12.2077	10.5185	9.1252	10.6171	1.54361	14.5559	20.4848	21.6942	18.9116	3.82031	1.78124	1.78124	8.2945	3	3	6
ENSG00000169857	AVEN	1	1	0	DDn	2	apoptosis and caspase activation inhibitor	15	34158428	34331377	-	1808	0.00738726	0.202396	1	9.24641	10.0276	11.1603	10.1448	0.962316	11.991	14.3131	20.8907	15.7316	4.6163	1.55071	1.55071	5.5868	3	3	6
ENSG00000169862	CTNND2	1	1	1	DDD	3	catenin delta 2	5	10971952	11904155	-	6863	6.68715e-07	8.18646e-05	0.038722	108.419	105.395	89.8734	101.229	9.94989	132.542	190.009	216.071	179.541	42.7372	1.77361	1.77361	78.3119	3	3	6
ENSG00000169991	IFFO2	1	1	1	UUU	3	intermediate filament family orphan 2	1	19230775	19283180	-	6188	1.08673e-12	4.36995e-10	6.29273e-08	49.012	90.8097	94.2062	78.0093	25.1697	33.0875	27.904	30.2647	30.4187	2.59519	0.389937	-2.56452	47.5906	3	3	6
ENSG00000170345	FOS	0	1	0	nDn	1	FBJ murine osteosarcoma viral oncogene homolog	14	75745477	75748933	+	3238	0.000149748	0.00886623	1	34.6287	110.304	33.8092	59.5806	43.9296	33.9852	276.282	73.2513	127.839	130.045	2.14565	2.14565	68.2588	3	3	6
ENSG00000170381	SEMA3E	1	1	0	DDn	2	semaphorin 3E	7	82993222	83278326	-	6748	7.22196e-10	1.71388e-07	4.18188e-05	1.75259	2.03358	2.8229	2.20302	0.554913	2.18018	7.02523	29.4612	12.8889	14.5551	5.85054	5.85054	10.6859	0	2	2
ENSG00000170549	IRX1	1	1	1	DDD	3	iroquois homeobox 1	5	3596168	3601517	+	1858	3.15785e-05	0.00240283	1	13.8394	13.3234	11.8168	12.9932	1.05095	16.2231	22.2575	34.2821	24.2543	9.1936	1.86669	1.86669	11.261	3	3	6
ENSG00000170579	DLGAP1	1	1	1	UUU	3	discs large homolog associated protein 1	18	3496030	4455335	-	12109	0.000526394	0.0252061	1	5.4995	8.69529	7.15573	7.11684	1.59825	3.84738	3.54544	2.94612	3.44632	0.458734	0.484248	-2.06506	3.67053	2	0	2	Predicted
ENSG00000170629	DPY19L2P2	0	1	0	nDn	1	DPY19L2 pseudogene 2	7	102815580	102920857	-	5580	0.0288245	0.506318	1	9.66945	3.92691	4.98932	6.19523	3.0553	11.0292	9.45451	7.56618	9.34995	1.73386	1.50922	1.50922	3.15473	1	3	4
ENSG00000170631	ZNF16	1	1	1	DDD	3	zinc finger protein 16	8	146155744	146176274	-	5237	0.00967542	0.245726	1	11.6638	10.5886	9.84734	10.6999	0.913317	13.5941	16.6767	18.5472	16.2727	2.50115	1.52082	1.52082	5.57274	3	3	6
ENSG00000170647	TMEM133	1	1	0	UUn	2	transmembrane protein 133	11	100862811	100864663	+	1853	0.0304029	0.525203	1	5.55993	9.46665	9.51909	8.18189	2.27083	5.38633	5.44948	5.28963	5.37515	0.0805097	0.656956	-1.52217	2.80675	2	0	2
ENSG00000170681	MURC	1	1	1	DDD	3	muscle related coiled-coil protein	9	103340361	103350188	+	2615	0.00853291	0.224488	1	8.03773	7.01233	6.49924	7.1831	0.783331	12.1834	10.7676	11.5836	11.5115	0.710612	1.60259	1.60259	4.32844	2	3	5
ENSG00000170989	S1PR1	1	1	1	DDD	3	sphingosine-1-phosphate receptor 1	1	101702444	101707074	+	3071	8.74046e-07	0.000102453	0.0506116	27.7997	25.7353	12.8015	22.1122	8.12903	35.9089	48.9796	42.5849	42.4911	6.53588	1.92162	1.92162	20.379	3	3	6
ENSG00000171067	C11orf24	1	1	1	UUU	3	chromosome 11 open reading frame 24	11	68028803	68039469	-	3406	0.000342179	0.0177385	1	35.9583	41.1624	48.6459	41.9222	6.37782	32.6386	22.5858	24.1046	26.443	5.41903	0.630764	-1.58538	15.4792	3	3	6
ENSG00000171223	JUNB	1	1	0	UUn	2	jun B proto-oncogene	19	12902310	12904124	+	1815	1.65674e-05	0.00138833	0.959334	20.1245	38.5678	37.0916	31.928	10.2487	13.9147	25.8029	10.914	16.8772	7.87416	0.528603	-1.89178	15.0508	3	3	6
ENSG00000171365	CLCN5	1	1	1	DDD	3	chloride voltage-gated channel 5	X	49687225	49863892	+	10619	0.000909493	0.0397166	1	25.3823	22.8602	20.7451	22.9959	2.3216	28.0859	35.0605	44.2588	35.8017	8.11189	1.55688	1.55688	12.8059	3	3	6
ENSG00000171385	KCND3	0	1	0	nUn	1	potassium voltage-gated channel subfamily D member 3	1	112313284	112531777	-	7863	0.0105576	0.261145	1	8.3399	9.6069	12.0138	9.98685	1.86616	1.41071	3.80807	12.2532	5.82399	5.69542	0.583166	-1.71478	4.16286	3	1	4
ENSG00000171388	APLN	1	1	1	UUU	3	apelin	X	128779240	128788933	-	3220	1.21711e-13	6.29259e-11	7.0477e-09	191.395	222.291	243.754	219.147	26.3211	79.6408	38.212	4.95484	40.9359	37.4174	0.186797	-5.35341	178.211	3	2	5
ENSG00000171425	ZNF581	1	1	0	DDn	2	zinc finger protein 581	19	56146825	56156988	+	1736	2.78044e-05	0.00214668	1	18.2511	19.5644	18.7099	18.8418	0.666518	20.3911	35.1261	45.1292	33.5488	12.4443	1.78055	1.78055	14.707	3	3	6
ENSG00000171444	MCC	1	1	0	DDn	2	mutated in colorectal cancers	5	112357796	112824527	-	31750	7.68224e-05	0.00502644	1	47.3803	50.5589	58.4932	52.1441	5.72353	50.8496	77.4088	120.925	83.0611	35.378	1.59291	1.59291	30.917	3	3	6
ENSG00000171448	ZBTB26	1	1	1	DDD	3	zinc finger and BTB domain containing 26	9	125677845	125693779	-	4645	0.000224776	0.0123959	1	40.6117	34.9915	27.4413	34.3482	6.60875	43.1548	57.2523	62.1364	54.1812	9.85644	1.57741	1.57741	19.833	3	3	6
ENSG00000171466	ZNF562	1	1	1	DDD	3	zinc finger protein 562	19	9759330	9785776	-	6175	0.00091304	0.0398114	1	35.7165	32.6775	38.0107	35.4682	2.67528	49.7595	48.5857	61.8016	53.3823	7.31495	1.50507	1.50507	17.914	3	3	6
ENSG00000171488	LRRC8C	1	1	1	UUU	3	leucine-rich repeat containing 8 family member C	1	90098631	90235462	+	11724	4.95363e-05	0.0034559	1	16.1359	13.5338	18.7099	16.1265	2.58808	10.6444	7.74745	6.09312	8.16166	2.30375	0.506101	-1.97589	7.96489	3	2	5
ENSG00000171502	COL24A1	1	1	1	UUU	3	collagen type XXIV alpha 1	1	86194916	86622626	-	9568	1.07734e-06	0.000122802	0.0623834	12.2681	12.1313	18.6443	14.3479	3.7214	7.82301	5.25251	5.0218	6.03244	1.55496	0.42044	-2.37846	8.31548	3	1	4
ENSG00000171604	CXXC5	1	1	1	UUU	3	CXXC finger protein 5	5	139026884	139063467	+	3852	0.000725643	0.0328525	1	50.9459	45.6503	57.2459	51.2807	5.80503	34.5623	31.2524	35.3535	33.7227	2.17561	0.657611	-1.52066	17.558	3	3	6
ENSG00000171608	PIK3CD	1	1	1	UUU	3	phosphatidylinositol-4,5-bisphosphate 3-kinase catalytic subunit delta	1	9711790	9789172	+	6593	3.59601e-05	0.00266957	1	5.07646	9.74714	11.3573	8.72696	3.26232	3.39852	3.74241	4.28527	3.80873	0.447079	0.436433	-2.2913	4.91822	2	0	2
ENSG00000171617	ENC1	1	1	1	DDD	3	ectodermal-neural cortex 1	5	73923234	73937249	-	5855	2.02316e-06	0.000211464	0.117151	228.259	183.863	168.061	193.395	31.2104	305.354	315.676	380.05	333.693	40.4764	1.72545	1.72545	140.298	3	3	6
ENSG00000171757	LRRC34	1	1	1	DDD	3	leucine rich repeat containing 34	3	169511216	169530774	-	4851	3.27036e-14	2.01458e-11	1.8937e-09	0.725209	1.1921	1.05038	0.989229	0.239376	6.21993	7.28786	8.10184	7.20321	0.943803	7.28164	7.28164	6.21398	0	2	2
ENSG00000171766	GATM	1	1	1	DDD	3	glycine amidinotransferase	15	45653322	45694525	-	6644	3.48332e-11	1.05053e-08	2.01702e-06	15.3503	16.1284	13.9832	15.1539	1.08596	21.6095	38.212	74.3226	44.7147	26.9515	2.9507	2.9507	29.5607	3	3	6
ENSG00000171791	BCL2	1	1	1	DDD	3	B-cell CLL/lymphoma 2	18	60790579	60987361	-	7665	1.24444e-05	0.00108035	0.720593	51.9129	51.19	44.1161	49.073	4.308	59.6985	90.934	94.6776	81.7701	19.206	1.66629	1.66629	32.6971	3	3	6
ENSG00000171843	MLLT3	1	1	1	DDD	3	myeloid/lymphoid or mixed-lineage leukemia; translocated to, 3	9	20341663	20622542	-	8129	6.50099e-06	0.000604237	0.37644	21.575	24.5432	17.397	21.1717	3.59013	27.8935	41.1665	46.8032	38.6211	9.70841	1.82418	1.82418	17.4494	3	3	6
ENSG00000171885	AQP4	1	1	0	UUn	2	aquaporin 4	18	24432002	24445782	-	5995	1.00334e-06	0.000115274	0.0580982	11.3012	8.13431	24.3558	14.5971	8.59832	6.92529	4.79291	5.9592	5.89247	1.06775	0.403674	-2.47724	8.70461	3	1	4	Predicted
ENSG00000171956	FOXB1	1	1	1	DDD	3	forkhead box B1	15	60296421	60353929	+	2330	4.38591e-05	0.00313926	1	4.89516	6.10073	4.00458	5.00016	1.05201	6.15581	11.4242	14.7976	10.7925	4.35537	2.15844	2.15844	5.79237	0	2	2
ENSG00000172020	GAP43	0	1	0	nUn	1	growth associated protein 43	3	115342171	115440337	+	2087	1.33824e-06	0.000149596	0.0774909	30.2775	59.0438	118.693	69.3382	45.0979	20.2629	21.8636	51.825	31.3171	17.7783	0.451658	-2.21407	38.0211	3	3	6
ENSG00000172175	MALT1	1	1	1	UUU	3	MALT1 paracaspase	18	56338618	56417371	+	6512	1.57556e-08	2.73973e-06	0.00091233	94.2167	126.292	185.13	135.213	46.1085	73.4209	67.6917	68.8991	70.0039	3.02014	0.517731	-1.93151	65.2091	3	3	6
ENSG00000172201	ID4	1	1	1	DDD	3	inhibitor of DNA binding 4, HLH protein	6	19837617	19840915	+	2344	4.18036e-06	0.000408202	0.242064	140.63	162.265	136.747	146.547	13.75	187.496	254.55	303.852	248.633	58.4035	1.6966	1.6966	102.085	3	3	6
ENSG00000172461	FUT9	1	1	1	UUU	3	fucosyltransferase 9	6	96463860	96663488	+	13719	8.2374e-16	6.81409e-13	4.76987e-11	10.2738	5.32937	6.89314	7.49877	2.52723	1.02597	0.590907	0.0669573	0.561278	0.480192	0.0748493	-13.3602	6.93749	2	0	2
ENSG00000172594	SMPDL3A	1	1	1	DDD	3	sphingomyelin phosphodiesterase acid like 3A	6	123110315	123130865	+	2228	0.0214969	0.420817	1	5.3182	6.10073	6.43359	5.95084	0.572606	6.86116	8.99492	11.6506	9.16889	2.39944	1.54077	1.54077	3.21805	0	3	3
ENSG00000172667	ZMAT3	1	1	1	UUU	3	zinc finger matrin-type 3	3	178735011	178790067	-	9646	3.43651e-09	6.86177e-07	0.000198991	160.815	213.245	182.241	185.434	26.3604	89.8363	97.3027	93.7402	93.6264	3.73449	0.504905	-1.98057	91.8074	3	3	6
ENSG00000172671	ZFAND4	1	1	1	UUU	3	zinc finger AN1-type containing 4	10	46111043	46168228	-	6138	0.0364435	0.589063	1	7.31252	8.27455	7.61528	7.73412	0.491903	5.12984	5.44948	4.82093	5.13342	0.31429	0.663736	-1.50662	2.6007	3	0	3
ENSG00000172840	PDP2	1	1	1	DDD	3	pyruvate dehyrogenase phosphatase catalytic subunit 2	16	66912492	66929657	+	5220	0.00275358	0.0951915	1	11.7846	9.25628	10.8321	10.6243	1.27692	14.4277	14.8383	22.3637	17.2099	4.46806	1.61986	1.61986	6.58559	3	3	6
ENSG00000172889	EGFL7	1	1	1	UUU	3	EGF like domain multiple 7	9	139553308	139567130	+	2555	2.36224e-08	3.97633e-06	0.00136786	14.202	16.9698	13.655	14.9423	1.7771	6.79704	6.63129	2.81221	5.41351	2.25432	0.362295	-2.76018	9.52876	3	2	5
ENSG00000172893	DHCR7	1	1	0	DDn	2	7-dehydrocholesterol reductase	11	71139239	71163914	-	4160	6.46274e-09	1.23507e-06	0.000374225	111.199	135.268	162.153	136.206	25.49	154.216	272.08	466.291	297.529	157.586	2.1844	2.1844	161.322	3	3	6
ENSG00000172965	MIR4435-2HG	1	1	1	UUU	3	MIR4435-2 host gene	2	111953927	112252677	-	8500	4.65265e-16	4.17336e-13	2.69411e-11	56.9289	69.8428	93.4184	73.3967	18.5025	29.8172	18.5151	20.9576	23.0966	5.94693	0.314682	-3.17781	50.3001	3	3	6
ENSG00000173041	ZNF680	1	1	1	UUU	3	zinc finger protein 680	7	63980262	64023484	-	5586	0.00218831	0.0791962	1	28.404	38.3575	27.9008	31.5541	5.89726	19.1728	23.9646	19.0159	20.7177	2.81293	0.656579	-1.52305	10.8363	3	3	6
ENSG00000173221	GLRX	1	1	1	UUU	3	glutaredoxin	5	95087023	95158709	-	6508	0.00171262	0.0654152	1	7.31252	9.3264	9.51909	8.71934	1.22214	5.70695	4.79291	3.68265	4.7275	1.01373	0.542186	-1.84439	3.99184	3	0	3
ENSG00000173262	SLC2A14	1	1	1	UUU	3	solute carrier family 2 member 14	12	7965108	8043744	-	5575	0.00525402	0.156113	1	4.35125	7.29283	7.15573	6.2666	1.66016	2.56492	4.13635	3.68265	3.46131	0.80876	0.552342	-1.81047	2.8053	2	0	2
ENSG00000173334	TRIB1	1	1	1	UUU	3	tribbles pseudokinase 1	8	126442563	126450647	+	4138	0.00329032	0.109435	1	6.58731	13.1131	8.73131	9.47723	3.32621	5.5787	5.7121	4.95484	5.41522	0.404236	0.571392	-1.75011	4.06201	3	0	3
ENSG00000173376	NDNF	1	1	1	DDD	3	neuron-derived neurotrophic factor	4	121956768	121994176	-	3556	4.68456e-08	7.37119e-06	0.0027126	28.9479	23.9121	19.2351	24.0317	4.8575	32.3821	60.1412	53.9006	48.808	14.5634	2.03098	2.03098	24.7763	3	3	6
ENSG00000173404	INSM1	1	1	0	UUn	2	insulinoma associated 1	20	20348765	20351590	+	2826	9.42071e-05	0.00602104	1	12.2077	27.7688	30.4611	23.4792	9.85381	9.16959	11.2929	17.8106	12.7577	4.50291	0.543362	-1.84039	10.7215	3	3	6
ENSG00000173599	PC	1	1	1	DDD	3	pyruvate carboxylase	11	66615704	66725847	-	5927	0.000917605	0.0399804	1	19.218	17.6711	20.4168	19.102	1.37654	25.7133	30.6615	34.55	30.3083	4.4289	1.58666	1.58666	11.2063	3	3	6
ENSG00000173805	HAP1	1	1	1	UUU	3	huntingtin-associated protein 1	17	39873994	39890896	-	6223	7.18964e-05	0.0047579	1	6.46645	14.3052	11.4229	10.7315	3.96483	5.38633	4.20201	5.62441	5.07092	0.761857	0.472526	-2.11628	5.66059	3	0	3
ENSG00000173846	PLK3	1	1	1	UUU	3	polo like kinase 3	1	45265897	45271662	+	3479	7.62005e-10	1.79365e-07	4.41239e-05	30.8214	43.757	40.4397	38.3394	6.71871	17.3132	15.6919	16.3376	16.4476	0.816248	0.428999	-2.33101	21.8918	3	3	6
ENSG00000173914	RBM4B	1	1	1	DDD	3	RNA binding motif protein 4B	11	66432469	66445392	-	4325	0.000154158	0.00907168	1	31.6675	23.7718	25.8	27.0798	4.10044	41.9365	40.5756	49.2806	43.9309	4.68267	1.62228	1.62228	16.8511	3	3	6
ENSG00000173930	SLCO4C1	1	1	0	DDn	2	solute carrier organic anion transporter family member 4C1	5	101569690	101632253	-	5334	3.12563e-15	2.32038e-12	1.8099e-10	0.846077	0.490863	2.10077	1.1459	0.845794	3.14203	11.8838	29.2603	14.7621	13.2949	12.8825	12.8825	13.6162	0	2	2
ENSG00000174100	---	1	1	0	DDn	2	---	17	36452989	36479101	+	2193	0.000481782	0.0233648	1	33.9035	36.955	33.9405	34.933	1.7512	39.628	48.717	72.8496	53.7315	17.1691	1.53813	1.53813	18.7985	3	3	6
ENSG00000174307	PHLDA3	1	1	1	UUU	3	pleckstrin homology like domain family A member 3	1	201434620	201438365	-	2029	3.2359e-08	5.30807e-06	0.00187375	52.215	70.1233	58.3619	60.2334	9.09966	31.8691	30.9241	28.3229	30.3721	1.83642	0.50424	-1.98318	29.8613	3	3	6
ENSG00000174428	GTF2IRD2/GTF2IRD2B	1	1	1	DDD	3	GTF2I repeat domain containing 2	7	74508364	74565623	+	8087	3.46762e-06	0.000343235	0.200792	8.21903	6.59159	4.85802	6.55622	1.68079	14.6842	14.5757	15.0654	14.7751	0.257193	2.2536	2.2536	8.21888	1	3	4
ENSG00000174456	C12orf76	1	1	0	DDn	2	chromosome 12 open reading frame 76	12	110465872	110511491	-	5998	0.000321233	0.0167879	1	15.8337	16.9698	13.0641	15.2892	2.00898	13.9147	26.7221	36.8935	25.8434	11.5146	1.6903	1.6903	10.5542	3	3	6
ENSG00000174469	CNTNAP2	1	1	0	DDn	2	contactin associated protein-like 2	7	145813453	148118090	+	10308	0.000313046	0.0164722	1	69.8013	49.1565	57.7711	58.9096	10.3694	114.331	88.9644	65.1495	89.4817	24.595	1.51897	1.51897	30.5721	3	3	6
ENSG00000174738	NR1D2	1	1	0	DDn	2	nuclear receptor subfamily 1 group D member 2	3	23986751	24022109	+	5820	4.49104e-05	0.00319476	1	56.5059	58.6932	38.2733	51.1575	11.2115	58.8649	87.7825	100.168	82.2719	21.1959	1.60821	1.60821	31.1144	3	3	6
ENSG00000174791	RIN1	1	1	1	UUU	3	Ras and Rab interactor 1	11	66097713	66104311	-	5469	3.90048e-11	1.17024e-08	2.25857e-06	19.8828	24.4029	29.4764	24.5874	4.79944	10.965	6.95957	7.56618	8.49693	2.15886	0.345581	-2.89368	16.0904	3	3	6
ENSG00000174807	CD248	1	1	1	UUU	3	CD248 molecule	11	66081958	66084515	-	2558	1.4957e-08	2.61657e-06	0.000866085	19.2785	19.915	23.0428	20.7454	2.01486	11.0933	8.73229	3.34787	7.72448	3.96984	0.372346	-2.68567	13.0209	3	2	5
ENSG00000175040	CHST2	1	1	1	UUU	3	carbohydrate sulfotransferase 2	3	142838173	142841800	+	3526	5.7441e-10	1.39753e-07	3.32612e-05	15.7129	20.3358	27.4413	21.1633	5.90783	8.9131	6.36867	7.70009	7.66062	1.27268	0.361977	-2.76261	13.5027	3	2	5
ENSG00000175063	UBE2C	1	1	1	UUU	3	ubiquitin conjugating enzyme E2 C	20	44441215	44445596	+	1641	3.547e-05	0.00263996	1	128.302	143.613	125.455	132.456	9.7658	80.1538	99.0098	67.426	82.1965	15.8907	0.620555	-1.61146	50.2599	3	3	6
ENSG00000175445	LPL	1	1	1	UUU	3	lipoprotein lipase	8	19759228	19824769	+	4382	1.12099e-08	1.99726e-06	0.00064911	971.357	1026.89	968.125	988.789	33.0324	644.116	538.579	353.133	511.943	147.309	0.517747	-1.93145	476.847	3	3	6
ENSG00000175471	MCTP1	1	1	1	UUU	3	multiple C2 and transmembrane domain containing 1	5	94039446	94620279	-	12089	1.62258e-05	0.00136563	0.939556	52.9402	61.2878	73.9207	62.7162	10.5629	40.3334	37.9494	33.1439	37.1422	3.66209	0.592226	-1.68854	25.574	3	3	6
ENSG00000175567	UCP2	1	1	1	DDD	3	uncoupling protein 2	11	73685712	73694352	-	3237	5.22539e-14	3.05632e-11	3.02576e-09	16.4985	16.0582	18.7099	17.0889	1.42102	46.8739	41.5605	54.7041	47.7128	6.61187	2.79204	2.79204	30.6239	3	3	6
ENSG00000175592	FOSL1	1	1	1	UUU	3	FOS like antigen 1	11	65659520	65668044	-	1887	1.60981e-14	1.04737e-11	9.32159e-10	10.576	16.5491	21.2703	16.1318	5.35935	4.7451	1.5101	2.07568	2.77696	1.72776	0.172142	-5.80915	13.3548	3	0	3
ENSG00000175602	CCDC85B	1	1	1	UUU	3	coiled-coil domain containing 85B	11	65657875	65659105	+	1231	5.64252e-05	0.0038719	1	7.67513	10.3783	15.2962	11.1165	3.8638	5.83519	5.31816	4.5531	5.23549	0.645035	0.470964	-2.1233	5.88104	3	0	3
ENSG00000175745	NR2F1	1	1	1	DDD	3	nuclear receptor subfamily 2 group F member 1	5	92919043	92930321	+	4201	6.18837e-11	1.78266e-08	3.58338e-06	233.275	262.752	159.133	218.387	53.3899	308.175	599.443	589.559	499.059	165.384	2.28521	2.28521	280.672	3	3	6
ENSG00000176293	ZNF135	1	1	1	UUU	3	zinc finger protein 135	19	58570607	58597677	+	6418	0.00100672	0.0430213	1	9.97162	8.55505	9.1252	9.21729	0.712763	4.55273	5.18685	4.95484	4.89814	0.320839	0.531408	-1.88179	4.31915	3	0	3
ENSG00000176485	PLA2G16	1	1	1	DDD	3	phospholipase A2 group XVI	11	63340667	63384355	-	3104	2.34886e-05	0.00185807	1	9.42771	8.97579	6.49924	8.30091	1.57657	14.62	17.1363	18.6141	16.7902	2.01942	2.02269	2.02269	8.48925	2	3	5
ENSG00000176531	PHLDB3	1	1	1	UUU	3	pleckstrin homology like domain family B member 3	19	43979106	44009087	-	4553	0.00973905	0.246477	1	9.12554	10.9392	9.2565	9.77376	1.01146	5.45046	6.7626	5.89224	6.0351	0.667637	0.61748	-1.61949	3.73866	3	1	4
ENSG00000176593	LOC100128398	1	1	1	DDD	3	uncharacterized LOC100128398	19	58513429	58522600	+	8787	1.3544e-08	2.38378e-06	0.000784264	18.372	15.2168	13.458	15.6822	2.48981	23.2767	33.2221	49.8162	35.4383	13.4079	2.25977	2.25977	19.7561	3	3	6
ENSG00000176641	RNF152	1	1	1	UUU	3	ring finger protein 152	18	59475296	59561480	-	9924	1.82506e-07	2.47494e-05	0.010568	64.1205	88.9164	88.2322	80.423	14.1225	48.8617	40.4443	40.9779	43.428	4.71333	0.539994	-1.85187	36.9951	3	3	6
ENSG00000176697	BDNF	1	1	1	UUU	3	brain-derived neurotrophic factor	11	27676440	27743605	-	7740	1.79248e-10	4.76121e-08	1.03793e-05	4.16995	12.1313	13.9176	10.073	5.18958	3.01378	2.03535	1.74089	2.26334	0.66637	0.224695	-4.45048	7.80961	2	0	2
ENSG00000176714	CCDC121	1	1	1	DDD	3	coiled-coil domain containing 121	2	27848506	27851879	-	2844	0.0012596	0.0514004	1	5.07646	4.41777	3.80764	4.43396	0.634567	7.05353	8.79795	9.30707	8.38618	1.18185	1.89135	1.89135	3.95223	0	3	3
ENSG00000176720	BOK	1	1	1	UUU	3	BCL2-related ovarian killer	2	242498136	242513546	+	2650	4.68471e-16	4.17336e-13	2.71268e-11	39.1613	52.5224	77.4001	56.3612	19.4063	15.133	16.808	18.4133	16.7848	1.64024	0.297807	-3.35788	39.5765	3	3	6
ENSG00000176749	CDK5R1	1	1	0	UUn	2	cyclin-dependent kinase 5, regulatory subunit 1 (p35)	17	30813637	30818274	+	4325	0.000599117	0.0279999	1	24.1736	33.6592	46.2825	34.7051	11.0915	19.1728	17.005	29.3943	21.8573	6.61654	0.629802	-1.5878	12.8478	3	3	6
ENSG00000176842	IRX5	1	1	1	DDD	3	iroquois homeobox 5	16	54964774	54968397	+	2845	6.01223e-07	7.47077e-05	0.0348138	17.0424	15.8479	15.1649	16.0184	0.950297	22.0583	32.8282	42.2501	32.3789	10.1034	2.02135	2.02135	16.3605	3	3	6
ENSG00000176845	METRNL	1	1	1	UUU	3	meteorin, glial cell differentiation regulator-like	17	81037567	81052864	+	2626	0.000136613	0.00822303	1	30.0962	41.3728	44.2474	38.5721	7.47977	22.3148	22.1262	25.5107	23.3172	1.90196	0.604511	-1.65423	15.2549	3	3	6
ENSG00000176978	DPP7	1	1	1	DDD	3	dipeptidyl peptidase 7	9	140004994	140009629	-	2820	7.48617e-13	3.13103e-10	4.33487e-08	3.92821	6.03061	3.67634	4.54505	1.29268	14.4918	20.1565	17.4759	17.3747	2.8337	3.82278	3.82278	12.8297	0	3	3
ENSG00000177000	MTHFR	1	1	0	DDn	2	methylenetetrahydrofolate reductase (NAD(P)H)	1	11845780	11866977	-	10214	7.42686e-05	0.00489809	1	20.3663	23.3511	18.0535	20.5903	2.6559	18.9804	35.6514	52.2267	35.6195	16.6232	1.72992	1.72992	15.0292	3	3	6
ENSG00000177076	ACER2	1	1	1	UUU	3	alkaline ceramidase 2	9	19408925	19452018	+	2437	0.00101672	0.043353	1	10.0925	10.0978	9.78169	9.99065	0.180981	7.11765	4.92423	4.0844	5.37543	1.56616	0.538046	-1.85858	4.61522	3	1	4
ENSG00000177469	PTRF	1	1	1	UUU	3	polymerase I and transcript release factor	17	40554470	40575535	-	3828	4.13858e-11	1.22895e-08	2.39645e-06	109.869	180.427	221.828	170.708	56.6086	96.8258	67.7574	46.7362	70.4398	25.1523	0.412633	-2.42346	100.268	3	3	6
ENSG00000177508	IRX3	1	1	1	DDD	3	iroquois homeobox 3	16	54317216	54320675	-	2911	7.94388e-05	0.00518007	1	17.0424	16.9698	13.9832	15.9985	1.74565	19.5575	31.1211	33.8804	28.1863	7.59907	1.76181	1.76181	12.1879	3	3	6
ENSG00000177595	PIDD1	1	1	0	UUn	2	p53-induced death domain protein 1	11	799179	809753	-	5869	8.0533e-05	0.00523374	1	61.9449	95.4379	65.452	74.2783	18.4085	54.9534	55.1513	29.729	46.6113	14.6208	0.627522	-1.59357	27.667	3	3	6
ENSG00000177706	FAM20C	1	1	1	DDD	3	family with sequence similarity 20 member C	7	192969	300711	+	4629	0.022736	0.435217	1	5.55993	4.13728	5.05497	4.91739	0.721238	8.78485	6.23735	8.10184	7.70801	1.31862	1.5675	1.5675	2.79062	0	2	2
ENSG00000177822	LOC90768	1	1	1	UUU	3	uncharacterized LOC90768	4	182795591	183066402	-	5551	0.000383102	0.0195106	1	37.1065	27.839	50.0245	38.3233	11.1427	25.3927	21.3383	25.3768	24.036	2.33623	0.627189	-1.59442	14.2874	3	3	6
ENSG00000177943	MAMDC4	1	1	0	UUn	2	MAM domain containing 4	9	139745395	139755249	+	5467	0.00298438	0.101296	1	20.4871	34.4306	26.5222	27.1466	6.99265	19.5575	20.8131	12.9228	17.7644	4.23976	0.654389	-1.52814	9.38218	3	3	6
ENSG00000178031	ADAMTSL1	1	1	0	DDn	2	ADAMTS like 1	9	18473892	18910948	+	13172	0.000445759	0.0219861	1	20.1245	18.5827	26.5878	21.765	4.24722	18.8522	35.8484	50.9545	35.2184	16.0604	1.61812	1.61812	13.4533	3	3	6
ENSG00000178075	GRAMD1C	1	1	1	UUU	3	GRAM domain containing 1C	3	113547029	113666021	+	7818	3.5884e-09	7.14042e-07	0.000207786	28.1623	34.711	33.481	32.1181	3.48061	16.0308	16.2828	6.49486	12.9361	5.57973	0.402768	-2.48282	19.182	3	2	5
ENSG00000178233	TMEM151B	1	1	1	DDD	3	transmembrane protein 151B	6	44238203	44275243	+	5459	0.00756327	0.205804	1	15.7129	14.1649	9.71604	13.1979	3.11315	22.4431	21.207	16.0028	19.8843	3.41781	1.50662	1.50662	6.68635	3	3	6
ENSG00000178538	CA8	1	1	1	DDD	3	carbonic anhydrase 8	8	61099906	61193971	-	5783	9.51701e-12	3.26084e-09	5.51083e-07	6.64775	9.53677	13.458	9.88085	3.41815	17.1208	36.8989	41.5135	31.8444	12.9581	3.22284	3.22284	21.9636	3	3	6
ENSG00000178567	EPM2AIP1	1	1	0	DDn	2	EPM2A (laforin) interacting protein 1	3	37027357	37034795	-	7439	9.96588e-06	0.000883728	0.577074	126.307	94.7366	86.197	102.414	21.1284	119.589	161.449	230.065	170.368	55.7754	1.66353	1.66353	67.9543	3	3	6
ENSG00000178573	MAF	1	1	1	DDD	3	v-maf avian musculoaponeurotic fibrosarcoma oncogene homolog	16	79619740	79634611	-	6976	8.63849e-06	0.000774321	0.500212	72.6417	73.9801	60.5283	69.0501	7.41033	81.6927	142.606	122.331	115.543	31.0186	1.67332	1.67332	46.4931	3	3	6
ENSG00000178695	KCTD12	1	1	1	UUU	3	potassium channel tetramerization domain containing 12	13	77454312	77460540	-	6229	1.05122e-13	5.57389e-11	6.08708e-09	115.127	156.515	165.304	145.649	26.7955	68.3551	61.6513	38.7683	56.2582	15.5132	0.38626	-2.58893	89.3905	3	3	6
ENSG00000179044	EXOC3L1	1	1	1	UUU	3	exocyst complex component 3 like 1	16	67218269	67224107	-	3077	5.93608e-05	0.00403911	1	10.1529	11.4301	8.73131	10.1048	1.35004	5.5787	5.44948	3.01308	4.68042	1.4454	0.463189	-2.15895	5.42436	3	0	3
ENSG00000179104	TMTC2	1	1	0	DDn	2	transmembrane and tetratricopeptide repeat containing 2	12	83080659	83528649	+	8319	2.98952e-05	0.00228979	1	104.914	124.539	105.301	111.584	11.2206	106.38	217.979	216.607	180.322	64.0393	1.61601	1.61601	68.7375	3	3	6
ENSG00000179240	LOC100506127	1	1	1	DDD	3	putative uncharacterized protein FLJ37770-like	11	76092357	76125663	+	10972	0.00508723	0.152393	1	13.2955	9.67702	7.94352	10.3053	2.73075	16.3514	13.8535	18.6141	16.273	2.38129	1.57908	1.57908	5.96765	3	3	6
ENSG00000179455	MKRN3	1	1	1	DDD	3	makorin ring finger protein 3	15	23810454	23873064	+	3941	0.00124753	0.0510156	1	6.64775	4.62814	4.13588	5.13726	1.33108	8.97722	8.07573	11.5167	9.5232	1.78426	1.85375	1.85375	4.38595	1	3	4
ENSG00000179604	CDC42EP4	1	1	1	DDD	3	CDC42 effector protein 4	17	71279763	71308314	-	5007	0.000358245	0.0184721	1	61.6427	48.876	43.7222	51.4136	9.22586	67.2009	83.8432	83.0271	78.0237	9.3817	1.51757	1.51757	26.6101	3	3	6
ENSG00000179818	PCBP1-AS1	1	1	1	DDD	3	PCBP1 antisense RNA 1	2	70189395	70315978	-	13515	0.000159107	0.00930614	1	16.5589	16.479	12.4076	15.1485	2.374	18.788	29.5454	30.4656	26.2663	6.49271	1.73392	1.73392	11.1178	3	3	6
ENSG00000180573	HIST1H2AC	1	1	0	DDn	2	histone cluster 1, H2ac	6	26124373	26139344	+	1668	8.90991e-08	1.30615e-05	0.00515928	1.81302	4.27752	1.50993	2.53349	1.51796	2.56492	10.702	15.2663	9.51106	6.43388	3.75413	3.75413	6.97757	0	2	2
ENSG00000180592	SKIDA1	1	1	1	DDD	3	SKI/DACH domain containing 1	10	21802407	21814611	-	6622	1.55793e-06	0.000168621	0.0902121	94.5793	71.0349	64.0077	76.5407	16.0122	113.754	146.414	140.075	133.414	17.3185	1.74305	1.74305	56.8736	3	3	6
ENSG00000180626	ZNF594	1	1	1	DDD	3	zinc finger protein 594	17	5082831	5095178	-	5314	0.00172265	0.0656682	1	29.4314	18.7931	22.1893	23.4713	5.43379	35.9089	33.4191	37.63	35.6527	2.11713	1.51899	1.51899	12.1814	3	3	6
ENSG00000180801	ARSJ	1	1	0	UUn	2	arylsulfatase family member J	4	114821440	114900883	-	5024	3.21445e-10	8.16371e-08	1.86133e-05	2.77997	12.482	17.7252	10.9957	7.58266	2.05194	2.29797	2.54438	2.2981	0.246221	0.208999	-4.78471	8.69761	2	0	2
ENSG00000180881	CAPS2	1	1	1	DDD	3	calcyphosine 2	12	75669759	75784708	-	6241	2.6928e-05	0.00210427	1	4.71386	6.38122	4.39848	5.16452	1.06543	9.10547	13.9848	10.7801	11.2901	2.47933	2.1861	2.1861	6.12561	0	3	3
ENSG00000181026	AEN	1	1	1	UUU	3	apoptosis enhancing nuclease	15	89164527	89175513	+	6018	4.88161e-05	0.00340977	1	157.552	147.049	144.493	149.698	6.92053	114.203	88.1765	78.9427	93.7741	18.2845	0.626422	-1.59637	55.9238	3	3	6
ENSG00000181234	TMEM132C	1	1	0	UUn	2	transmembrane protein 132C	12	128751948	129192460	+	4949	0.000113784	0.00707708	1	30.3379	25.034	32.4962	29.2894	3.84	24.3667	17.4646	8.83837	16.8899	7.78013	0.576656	-1.73414	12.3995	3	3	6
ENSG00000181458	TMEM45A	1	1	0	DDn	2	transmembrane protein 45A	3	100211463	100296288	+	6005	0.00903776	0.234258	1	3.08214	5.3995	2.49466	3.65876	1.53587	4.10387	7.55048	7.29835	6.31757	1.92126	1.72669	1.72669	2.6588	0	2	2
ENSG00000181513	ACBD4	1	1	1	UUU	3	acyl-CoA binding domain containing 4	17	43209967	43221548	+	3776	1.35045e-05	0.00116193	0.78198	6.76862	7.99406	5.51451	6.75906	1.2398	2.62904	3.1515	2.07568	2.61874	0.537988	0.387442	-2.58103	4.14032	2	0	2
ENSG00000181652	ATG9B	1	1	1	DDD	3	autophagy related 9B	7	150709297	150721586	-	6404	0.00142401	0.0565164	1	4.65342	4.90863	2.9542	4.17209	1.06241	5.96344	9.45451	8.30271	7.90689	1.77888	1.89519	1.89519	3.7348	0	2	2
ENSG00000182053	TRIM49B	1	1	1	DDD	3	tripartite motif containing 49B	11	49050504	49059579	+	1437	2.52285e-20	6.95645e-17	1.46086e-15	9.30685	7.01233	4.26718	6.86212	2.52319	31.4844	47.4695	37.63	38.8613	8.06339	5.66317	5.66317	31.9992	2	3	5
ENSG00000182165	TP53TG1	1	1	1	UUU	3	TP53 target 1 (non-protein coding)	7	86954541	86974831	-	1023	0.000152267	0.00899696	1	21.0311	22.6498	18.4473	20.7094	2.11963	11.7986	13.1969	9.50794	11.5012	1.8624	0.555359	-1.80064	9.20825	3	3	6
ENSG00000182175	RGMA	1	1	1	DDD	3	repulsive guidance molecule family member a	15	93586636	93632433	-	5719	3.74731e-09	7.40574e-07	0.000216988	151.085	118.088	78.7131	115.962	36.2328	189.291	258.489	248.01	231.93	37.2962	2.00005	2.00005	115.968	3	3	6
ENSG00000182492	BGN	0	1	0	nUn	1	biglycan	X	152760397	152775012	+	2453	8.17415e-07	9.64001e-05	0.0473324	34.81	36.0434	24.487	31.7802	6.34605	20.1346	17.202	4.68701	14.0079	8.2042	0.440774	-2.26874	17.7723	3	2	5
ENSG00000182646	---	1	1	0	UUn	2	---	X	52976462	53024651	-	5336	3.88828e-09	7.65818e-07	0.000225151	12.812	2.38419	7.48398	7.56006	5.21433	0.577107	1.77272	2.27655	1.54213	0.872872	0.203983	-4.90237	6.01794	2	0	2
ENSG00000182718	ANXA2	1	1	1	DDD	3	annexin A2	15	60639333	60695082	-	8822	5.1612e-15	3.73574e-12	2.98859e-10	31.184	53.8547	106.417	63.8185	38.5935	167.553	206.949	321.328	231.943	79.8763	3.63442	3.63442	168.125	3	3	6
ENSG00000182752	PAPPA	1	1	1	UUU	3	pappalysin 1	9	118916083	119164601	+	11573	2.53948e-09	5.17776e-07	0.000147048	123.709	158.759	165.173	149.213	22.3195	89.9005	82.5957	46.6023	73.0328	23.1791	0.489452	-2.0431	76.1807	3	3	6
ENSG00000182968	SOX1	1	1	0	DDn	2	SRY-box 1	13	112721913	112726020	+	4108	0.000115825	0.00718075	1	114.764	116.825	97.3574	109.649	10.6947	114.203	176.878	221.294	170.792	53.8042	1.55762	1.55762	61.1427	3	3	6
ENSG00000183604	SMG1P5	1	1	1	UUU	3	SMG1 pseudogene 5	16	30234230	30346695	-	8207	0.0181979	0.37796	1	8.09816	12.9728	10.0443	10.3718	2.45377	7.11765	6.63129	6.4279	6.72562	0.354418	0.648455	-1.54213	3.64614	3	2	5
ENSG00000183671	GPR1	1	1	1	DDD	3	G protein-coupled receptor 1	2	207040040	207082771	-	2834	2.29758e-10	5.96598e-08	1.33041e-05	9.36728	5.32937	6.69619	7.13095	2.05376	17.698	21.7323	21.895	20.4417	2.37759	2.86662	2.86662	13.3108	2	3	5
ENSG00000183688	FAM101B	1	1	0	UUn	2	family with sequence similarity 101 member B	17	289769	295730	-	3621	0.000282822	0.0151918	1	33.42	30.0829	45.2321	36.245	7.9599	33.2798	18.6464	14.9984	22.3082	9.67518	0.615484	-1.62474	13.9368	3	3	6
ENSG00000183696	UPP1	1	1	1	UUU	3	uridine phosphorylase 1	7	48128225	48148330	+	4577	3.96313e-13	1.82131e-10	2.29485e-08	57.4124	89.267	126.374	91.0178	34.5142	27.637	28.2979	43.3883	33.1077	8.90938	0.36375	-2.74914	57.9101	3	3	6
ENSG00000183929	DUSP5P1	1	1	1	DDD	3	dual specificity phosphatase 5 pseudogene 1	1	228744885	228788150	+	2463	6.79756e-12	2.4148e-09	3.93612e-07	1.38998	1.40247	1.18168	1.32471	0.124024	4.42449	7.35351	10.3114	7.36314	2.94348	5.5583	5.5583	6.03843	0	2	2
ENSG00000184194	GPR173	1	1	0	DDn	2	G protein-coupled receptor 173	X	53078273	53109797	+	4608	8.05144e-05	0.00523374	1	24.778	35.4824	20.3512	26.8705	7.77963	28.2141	47.0099	58.3868	44.537	15.2376	1.65747	1.65747	17.6664	3	3	6
ENSG00000184208	C22orf46	1	1	1	DDD	3	chromosome 22 open reading frame 46	22	42084943	42094140	+	5341	0.00233544	0.0834776	1	15.2898	11.921	11.029	12.7466	2.24719	19.7499	22.9141	18.4133	20.3591	2.31142	1.59722	1.59722	7.61247	3	3	6
ENSG00000184232	OAF	1	1	1	UUU	3	out at first homolog	11	120081475	120101041	+	3176	0.000533795	0.0254212	1	25.1406	31.275	22.7145	26.3767	4.41208	18.4674	18.0555	11.3827	15.9686	3.97677	0.605404	-1.65179	10.4081	3	3	6
ENSG00000184319	RPL23AP82	1	1	1	UUU	3	ribosomal protein L23a pseudogene 82	22	51195376	51239737	+	4250	1.86354e-06	0.000197273	0.107908	43.0291	62.9006	56.655	54.1949	10.1616	26.9317	32.8282	29.863	29.8743	2.94827	0.551238	-1.8141	24.3206	3	3	6
ENSG00000184371	CSF1	1	1	1	UUU	3	colony stimulating factor 1	1	110452864	110473614	+	5418	3.94613e-06	0.000387289	0.228501	29.1292	32.958	37.8794	33.3222	4.38646	22.6354	16.9393	13.0567	17.5438	4.8179	0.52649	-1.89937	15.7784	3	3	6
ENSG00000184470	TXNRD2	1	1	0	UUn	2	thioredoxin reductase 2	22	19863040	19929341	-	7323	0.000344526	0.0178442	1	7.61469	15.9881	13.5237	12.3755	4.30317	8.20775	6.89392	4.35223	6.48463	1.96008	0.523989	-1.90844	5.89087	3	2	5
ENSG00000184500	PROS1	1	1	1	UUU	3	protein S (alpha)	3	93591881	93692910	-	4425	0.000121531	0.0074547	1	40.4908	57.431	48.8428	48.9215	8.47037	26.2263	35.9797	28.3229	30.1763	5.13403	0.616831	-1.62119	18.7452	3	3	6
ENSG00000184557	SOCS3	1	1	1	UUU	3	suppressor of cytokine signaling 3	17	76352864	76356158	-	2729	1.01636e-15	8.06199e-13	5.88525e-11	55.6598	109.322	119.547	94.8429	34.3165	25.1362	26.1312	37.2952	29.5209	6.75113	0.311261	-3.21274	65.322	3	3	6
ENSG00000184613	NELL2	1	1	1	DDD	3	neural EGFL like 2	12	44902058	45315631	-	6424	9.05589e-06	0.00080674	0.524381	340.788	354.824	315.246	336.953	20.0657	432.83	594.124	655.78	560.912	115.126	1.66466	1.66466	223.959	3	3	6
ENSG00000184678	HIST2H2BE	1	1	0	DDn	2	histone cluster 2, H2be	1	149856010	149858232	-	2223	1.43861e-08	2.52433e-06	0.000833029	6.46645	8.20443	6.10535	6.92541	1.12228	8.14362	18.1868	34.7508	20.3604	13.4361	2.93996	2.93996	13.435	2	3	5
ENSG00000184731	FAM110C	1	1	1	UUU	3	family with sequence similarity 110 member C	2	38814	46870	-	3968	6.94555e-16	6.00272e-13	4.02182e-11	8.40034	14.9363	16.0183	13.1183	4.12155	2.43667	1.70707	1.94176	2.0285	0.372458	0.154631	-6.467	11.0898	3	0	3
ENSG00000184867	ARMCX2	1	1	1	DDD	3	armadillo repeat containing, X-linked 2	X	100910267	100914876	-	3589	1.50483e-16	1.58431e-13	8.7137e-12	25.3823	22.7901	27.1787	25.117	2.20628	79.8973	76.9492	65.886	74.2442	7.38695	2.95593	2.95593	49.1272	3	3	6
ENSG00000184916	JAG2	1	1	1	UUU	3	jagged 2	14	105607318	105635161	-	6397	9.70378e-10	2.1779e-07	5.61897e-05	27.6184	36.0434	30.1329	31.2649	4.32508	16.8002	12.7373	8.10184	12.5465	4.35234	0.401296	-2.49193	18.7184	3	3	6
ENSG00000185008	ROBO2	1	1	1	DDD	3	roundabout guidance receptor 2	3	75955846	77699115	+	16659	0.000575119	0.0271319	1	5.55993	5.75011	4.00458	5.10488	0.957614	9.29784	9.7828	10.3784	9.81967	0.541217	1.92359	1.92359	4.71479	0	3	3
ENSG00000185022	MAFF	1	1	0	UUn	2	v-maf avian musculoaponeurotic fibrosarcoma oncogene homolog F	22	38597889	38612518	+	2977	5.29601e-05	0.00367705	1	12.0868	20.1254	25.0122	19.0748	6.52644	8.84898	8.14139	12.9897	9.99336	2.61893	0.523903	-1.90875	9.08146	3	3	6
ENSG00000185044	---	1	1	1	UUU	3	---	1	143354963	143467632	-	5673	0.0316499	0.542015	1	8.27947	8.62517	5.77711	7.56058	1.55418	6.02756	4.72726	4.0844	4.94641	0.989946	0.654236	-1.5285	2.61417	2	0	2
ENSG00000185046	ANKS1B	1	1	0	DDn	2	ankyrin repeat and sterile alpha motif domain containing 1B	12	99120235	100378432	-	11066	0.00576921	0.16762	1	15.2294	11.5002	7.48398	11.4045	3.87359	10.4521	23.8333	18.815	17.7001	6.75991	1.55202	1.55202	6.29558	3	3	6
ENSG00000185088	RPS27L	1	1	1	UUU	3	ribosomal protein S27 like	15	63418071	63450220	-	4037	1.12367e-05	0.000987347	0.650661	195.081	230.005	199.704	208.263	18.9699	133.889	126.192	117.041	125.707	8.43417	0.603598	-1.65673	82.556	3	3	6
ENSG00000185100	ADSSL1	1	1	0	UUn	2	adenylosuccinate synthase like 1	14	105190523	105213662	+	5775	0.00624369	0.178187	1	9.12554	12.2716	5.44886	8.94866	3.4148	5.70695	7.02523	3.14699	5.29306	1.97197	0.591491	-1.69064	3.6556	2	1	3
ENSG00000185149	NPY2R	1	1	1	DDD	3	neuropeptide Y receptor Y2	4	156129781	156138230	+	3628	1.05885e-13	5.57389e-11	6.13128e-09	4.53255	4.83851	4.26718	4.54608	0.285905	13.8506	21.404	19.0828	18.1125	3.86907	3.98419	3.98419	13.5664	0	3	3
ENSG00000185347	C14orf80	1	1	1	UUU	3	chromosome 14 open reading frame 80	14	105956192	105965912	+	6698	0.00217862	0.0790818	1	12.9933	10.5886	14.6397	12.7406	2.03734	10.8368	5.97473	5.4905	7.43401	2.95683	0.583492	-1.71382	5.30655	3	1	4
ENSG00000185483	ROR1	1	1	0	DDn	2	receptor tyrosine kinase-like orphan receptor 1	1	64239693	64647181	+	6836	0.00287446	0.0982561	1	6.34558	4.69826	9.78169	6.94184	2.59364	10.4521	9.7828	15.3332	11.856	3.02988	1.70791	1.70791	4.91418	2	3	5
ENSG00000185532	PRKG1	1	1	1	DDD	3	protein kinase, cGMP-dependent, type I	10	52750945	54058110	+	7674	1.95073e-06	0.000205751	0.112957	5.62037	5.25925	3.87329	4.91763	0.922279	7.82301	14.4444	13.5923	11.9532	3.60217	2.43069	2.43069	7.03561	0	3	3
ENSG00000185551	NR2F2	1	1	1	DDD	3	nuclear receptor subfamily 2 group F member 2	15	96869167	96883492	+	6459	3.38795e-06	0.0003365	0.19618	124.192	113.67	88.2978	108.72	18.452	135.428	208.919	212.523	185.623	43.5076	1.70735	1.70735	76.903	3	3	6
ENSG00000185559	DLK1	1	1	1	DDD	3	delta-like 1 homolog (Drosophila)	14	101192042	101201539	+	2290	1.19567e-13	6.23739e-11	6.9235e-09	2.41736	1.75308	0.196947	1.4558	1.13967	11.7986	24.1615	4.41918	13.4598	9.97546	9.24564	9.24564	12.004	0	2	2
ENSG00000185565	LSAMP	1	1	0	DDn	2	limbic system-associated membrane protein	3	115521235	117716095	-	10367	0.00013784	0.00826131	1	78.0204	77.2058	47.0046	67.4103	17.6765	64.7642	117.328	135.254	105.782	36.6357	1.56923	1.56923	38.3717	3	3	6
ENSG00000185630	PBX1	1	1	1	DDD	3	pre-B-cell leukemia homeobox 1	1	164524821	164868533	+	21771	2.61814e-06	0.000269277	0.151603	162.145	136.18	134.186	144.17	15.5982	190.894	246.737	304.589	247.407	56.8503	1.71607	1.71607	103.236	3	3	6
ENSG00000185664	PMEL	1	1	1	DDD	3	premelanosome protein	12	56347889	56367101	-	3901	0.000137214	0.0082421	1	50.8855	46.2113	36.0413	44.3793	7.58978	73.9338	80.3634	55.2398	69.8457	13.0512	1.57383	1.57383	25.4663	3	3	6
ENSG00000185697	MYBL1	1	1	1	UUU	3	MYB proto-oncogene like 1	8	67474410	67526482	-	7239	4.97191e-10	1.21476e-07	2.87898e-05	30.9422	63.672	55.8672	50.1605	17.0949	22.7637	22.6514	19.6185	21.6779	1.78435	0.43217	-2.3139	28.4826	3	3	6	Predicted
ENSG00000185737	NRG3	1	1	0	DDn	2	neuregulin 3	10	83635070	84746935	+	5071	0.000423852	0.0211579	1	4.83473	4.97876	5.97405	5.26251	0.620406	6.09169	8.79795	15.8019	10.2305	5.01113	1.94404	1.94404	4.96801	0	2	2
ENSG00000185813	PCYT2	1	1	0	DDn	2	phosphate cytidylyltransferase 2, ethanolamine	17	79858841	79869340	-	6897	1.49346e-07	2.07881e-05	0.00864786	29.1897	33.0982	47.0703	36.4527	9.40046	44.1166	64.6059	111.283	73.3352	34.4236	2.01179	2.01179	36.8825	3	3	6
ENSG00000185838	GNB1L	1	1	1	UUU	3	G protein subunit beta 1 like	22	19770747	19842462	-	6988	0.00121888	0.0500562	1	6.64775	10.4484	7.81222	8.30278	1.94722	4.29624	4.85857	3.95048	4.36843	0.458328	0.526141	-1.90063	3.93435	3	0	3
ENSG00000185842	DNAH14	1	1	1	UUU	3	dynein axonemal heavy chain 14	1	225083964	225586996	+	19741	0.00123405	0.0505	1	12.9933	17.1101	18.3817	16.1617	2.8166	8.46424	10.505	9.50794	9.4924	1.02048	0.587339	-1.70259	6.66931	3	3	6
ENSG00000185920	PTCH1	1	1	1	DDD	3	patched 1	9	98205262	98279339	-	16591	3.26439e-06	0.000325904	0.189024	254.367	242.627	222.55	239.848	16.0896	316.575	436.024	474.995	409.198	82.5465	1.70607	1.70607	169.35	3	3	6
ENSG00000185986	SDHAP3	1	1	1	DDD	3	succinate dehydrogenase complex flavoprotein subunit A pseudogene 3	5	1568637	1594735	-	1954	0.00074221	0.0334457	1	6.10384	5.04888	4.72672	5.29315	0.720322	12.1192	8.40401	9.50794	10.0104	1.9079	1.8912	1.8912	4.71725	1	3	4
ENSG00000186395	KRT10	1	1	1	UUU	3	keratin 10	17	38974369	38978847	-	2124	0.00321758	0.107509	1	10.5155	13.8143	13.0641	12.4647	1.72916	7.82301	6.69695	7.70009	7.40668	0.617713	0.594215	-1.68289	5.05797	3	3	6
ENSG00000186417	GLDN	1	1	1	DDD	3	gliomedin	15	51633826	51700210	+	7144	1.65205e-11	5.25614e-09	9.56618e-07	0.664775	1.54271	0.656489	0.954659	0.509287	3.3344	7.94442	6.76269	6.01383	2.39451	6.29946	6.29946	5.05918	0	2	2
ENSG00000186446	ZNF501	1	1	1	DDD	3	zinc finger protein 501	3	44771088	44778575	+	3910	9.65047e-05	0.00614753	1	9.60902	9.18616	8.9939	9.26303	0.314679	15.3254	18.5151	18.6811	17.5072	1.89131	1.89001	1.89001	8.24417	3	3	6
ENSG00000186470	BTN3A2	1	1	1	UUU	3	butyrophilin subfamily 3 member A2	6	26365387	26378546	+	6748	2.73325e-05	0.00212442	1	7.55426	12.2716	8.53436	9.4534	2.48933	3.71913	6.04038	2.67829	4.14594	1.7212	0.438566	-2.28016	5.30746	3	0	3
ENSG00000186480	INSIG1	1	1	0	DDn	2	insulin induced gene 1	7	155089486	155101945	+	3650	0.000154447	0.00907946	1	123.406	164.579	204.431	164.139	40.514	152.549	242.338	380.652	258.513	114.909	1.57496	1.57496	94.374	3	3	6
ENSG00000186594	MIR22HG	1	1	1	UUU	3	MIR22 host gene	17	1614805	1620468	-	2968	1.53176e-09	3.30956e-07	8.86963e-05	7.49382	13.6039	12.4733	11.1903	3.25082	3.0779	1.90403	4.62005	3.20066	1.36217	0.28602	-3.49626	7.98968	3	0	3
ENSG00000186787	SPIN2A/SPIN2B	1	1	0	DDn	2	spindlin family member 2B	X	57144984	57147980	-	1478	0.0135041	0.30997	1	9.24641	7.01233	7.48398	7.91424	1.17755	8.01538	13.7878	14.8645	12.2226	3.6831	1.54438	1.54438	4.30834	3	3	6
ENSG00000186998	EMID1	1	1	1	UUU	3	EMI domain containing 1	22	29601840	29655586	+	4899	0.00344047	0.112873	1	18.6741	22.2992	17.397	19.4568	2.54311	15.3254	12.2121	9.50794	12.3485	2.91113	0.634662	-1.57564	7.1083	3	3	6
ENSG00000187068	C3orf70	1	1	1	DDD	3	chromosome 3 open reading frame 70	3	184795838	184870802	-	5901	0.00740919	0.202396	1	7.67513	4.62814	5.64581	5.98302	1.55123	12.3757	8.99492	8.23575	9.8688	2.204	1.64947	1.64947	3.88578	1	3	4
ENSG00000187243	MAGED4/MAGED4B	1	1	1	DDD	3	melanoma antigen family D4B	X	51804923	51812368	-	4971	0.000161152	0.00939729	1	2.11519	5.75011	2.03512	3.30014	2.12212	6.28406	6.7626	8.63749	7.22805	1.24384	2.19023	2.19023	3.92791	0	2	2
ENSG00000187260	WDR86	1	1	1	DDD	3	WD repeat domain 86	7	151072995	151107813	-	4026	0.00451186	0.13929	1	8.40034	7.08246	5.64581	7.04287	1.37769	9.23371	11.7525	14.195	11.7271	2.48072	1.6651	1.6651	4.68418	2	3	5
ENSG00000187498	COL4A1	1	1	1	UUU	3	collagen type IV alpha 1	13	110801318	110959496	-	7877	1.85264e-08	3.15521e-06	0.00107277	595.215	792.885	1024.91	804.337	215.077	434.946	416.13	410.984	420.687	12.6144	0.523023	-1.91196	383.65	3	3	6
ENSG00000187678	SPRY4	1	1	1	UUU	3	sprouty RTK signaling antagonist 4	5	141689992	141706020	-	5930	6.84221e-10	1.63718e-07	3.96198e-05	99.1723	105.255	125.193	109.873	13.611	66.8162	46.6817	47.004	53.5006	11.5327	0.48693	-2.05368	56.3727	3	3	6
ENSG00000187800	PEAR1	1	1	1	UUU	3	platelet endothelial aggregation receptor 1	1	156863490	156886226	+	5530	9.47415e-07	0.00010994	0.0548601	11.1199	11.7106	12.2107	11.6804	0.546043	5.70695	5.1212	3.08004	4.63606	1.37902	0.39691	-2.51946	7.04433	3	0	3
ENSG00000188042	ARL4C	1	1	1	DDD	3	ADP ribosylation factor like GTPase 4C	2	235401685	235405697	-	4013	1.64736e-08	2.84747e-06	0.000953903	18.8554	13.7442	10.8977	14.4991	4.03221	32.0615	37.4898	27.7873	32.4462	4.86267	2.23781	2.23781	17.9471	3	3	6
ENSG00000188064	WNT7B	0	1	0	nDn	1	Wnt family member 7B	22	46316242	46373009	-	5051	0.000514076	0.0246829	1	15.3503	21.3876	12.2107	16.3162	4.66409	7.95125	24.0302	61.0651	31.0155	27.2372	1.9009	1.9009	14.6993	3	3	6
ENSG00000188191	PRKAR1B	1	1	1	UUU	3	protein kinase cAMP-dependent type I regulatory subunit beta	7	588834	767287	-	4491	1.86952e-05	0.00153335	1	10.576	12.482	11.9481	11.6687	0.983241	6.86116	4.59594	4.35223	5.26978	1.38356	0.451618	-2.21426	6.3989	3	1	4
ENSG00000188483	IER5L	1	1	1	UUU	3	immediate early response 5-like	9	131937835	131940540	-	2706	6.87538e-10	1.63835e-07	3.98119e-05	6.40601	12.2015	12.4076	10.3384	3.40709	2.18018	2.62625	3.68265	2.8297	0.771619	0.273708	-3.65353	7.50868	3	0	3	Predicted
ENSG00000188636	LDOC1L	1	1	1	DDD	3	leucine zipper, down-regulated in cancer 1-like	22	44888452	44894178	-	5495	0.00016763	0.00972608	1	76.2678	59.9554	80.6825	72.3019	10.9178	98.2365	109.318	127.554	111.703	14.8034	1.54495	1.54495	39.4007	3	3	6
ENSG00000188641	DPYD	1	1	1	UUU	3	dihydropyrimidine dehydrogenase	1	97543299	98386605	-	6556	0.005648	0.165009	1	16.1359	19.915	23.6993	19.9167	3.78168	10.5162	13.1313	15.4002	13.0159	2.44405	0.653515	-1.53019	6.90085	3	3	6
ENSG00000188643	S100A16	1	1	1	UUU	3	S100 calcium binding protein A16	1	153579362	153585621	-	1701	8.91879e-07	0.000104332	0.0516443	47.6825	53.6443	59.281	53.5359	5.80001	32.2539	30.4645	24.0377	28.9187	4.32073	0.540174	-1.85126	24.6172	3	3	6
ENSG00000188897	LOC400499	1	1	0	UUn	2	uncharacterized LOC400499	16	11453702	11617444	-	12004	5.63298e-05	0.0038719	1	12.1472	15.6375	4.52978	10.7715	5.68022	6.4123	5.18685	2.94612	4.84843	1.7577	0.450116	-2.22165	5.92308	2	1	3
ENSG00000188921	HACD4	1	1	1	DDD	3	3-hydroxyacyl-CoA dehydratase 4	9	20995306	21031635	-	9768	7.81431e-16	6.65423e-13	4.52488e-11	2.35693	3.64641	2.75725	2.9202	0.660004	10.3238	18.7121	20.8237	16.6199	5.55383	5.69135	5.69135	13.6997	0	3	3
ENSG00000189114	BLOC1S3	1	1	0	DDn	2	biogenesis of lysosomal organelles complex 1 subunit 3	19	45682003	45685059	+	2666	0.0186771	0.385388	1	6.04341	5.60987	5.25191	5.63506	0.396347	6.98941	7.02523	12.4541	8.8229	3.14473	1.56571	1.56571	3.18784	1	3	4
ENSG00000189171	S100A13	1	1	1	UUU	3	S100 calcium binding protein A13	1	153591263	153606568	-	2558	0.000318582	0.0166644	1	13.4768	15.4271	11.226	13.3766	2.10237	8.20775	7.61614	5.4905	7.10479	1.42897	0.531135	-1.88276	6.27184	3	2	5
ENSG00000189184	PCDH18	1	1	1	DDD	3	protocadherin 18	4	138440072	138453648	-	5925	2.40328e-07	3.2139e-05	0.0139162	347.435	322.497	249.729	306.554	50.7672	422.763	663.523	579.649	555.312	122.211	1.81147	1.81147	248.758	3	3	6
ENSG00000189292	FAM150B	1	1	1	UUU	3	family with sequence similarity 150 member B	2	279558	288851	-	2191	7.26324e-10	1.71665e-07	4.20578e-05	27.0745	46.8424	39.3237	37.7469	9.97785	15.3895	16.8737	16.0698	16.111	0.742938	0.426817	-2.34293	21.6359	3	3	6
ENSG00000196083	IL1RAP	1	1	1	UUU	3	interleukin 1 receptor accessory protein	3	190231840	190375843	+	9596	7.02304e-17	8.29937e-14	4.06669e-12	20.6685	51.751	69.5879	47.3358	24.7568	11.0292	7.15654	11.2488	9.81151	2.30189	0.207275	-4.82451	37.5243	3	3	6
ENSG00000196275	GTF2IRD2/GTF2IRD2B	1	1	0	DDn	2	GTF2I repeat domain containing 2	7	74210483	74267847	-	7233	0.0186883	0.385388	1	4.47212	5.46962	3.87329	4.60501	0.806421	4.29624	7.28786	10.5123	7.36547	3.10876	1.59945	1.59945	2.76046	0	2	2
ENSG00000196353	CPNE4	1	1	0	DDn	2	copine 4	3	131252399	132004254	-	6342	0.000789623	0.0351987	1	17.405	11.1496	5.77711	11.4439	5.81954	19.6216	26.0656	13.3245	19.6706	6.37067	1.71887	1.71887	8.22667	2	3	5
ENSG00000196482	ESRRG	1	1	1	DDD	3	estrogen related receptor gamma	1	216676588	217311097	-	10880	3.19463e-05	0.00242444	1	3.62604	3.0153	2.03512	2.89215	0.802581	5.70695	8.60098	6.82965	7.04586	1.45908	2.4362	2.4362	4.1537	0	2	2
ENSG00000196502	SULT1A1	1	1	1	UUU	3	sulfotransferase family 1A member 1	16	28616903	28634946	-	8523	0.000280547	0.0150836	1	7.43339	8.55505	6.10535	7.3646	1.2263	3.9115	4.20201	2.27655	3.46335	1.03802	0.470271	-2.12644	3.90124	2	0	2
ENSG00000196507	TCEAL3	1	1	1	UUU	3	transcription elongation factor A like 3	X	102862379	102884618	+	2305	1.30027e-16	1.45737e-13	7.52924e-12	9.42771	9.74714	11.1603	10.1117	0.922046	1.41071	1.5101	0.73653	1.21911	0.420871	0.120564	-8.29434	8.89261	3	0	3
ENSG00000196517	SLC6A9	1	1	1	DDD	3	solute carrier family 6 member 9	1	44457172	44497139	-	5159	0.00020301	0.0114351	1	5.4995	6.45135	5.12062	5.69049	0.685615	9.93907	8.86361	15.0654	11.2894	3.31406	1.9839	1.9839	5.59887	0	3	3
ENSG00000196562	SULF2	1	1	1	UUU	3	sulfatase 2	20	46285092	46415360	-	6657	6.83883e-11	1.93172e-08	3.96002e-06	102.375	94.2458	84.0963	93.5724	9.1581	53.8633	43.3988	32.943	43.4017	10.4602	0.46383	-2.15596	50.1707	3	3	6
ENSG00000196569	LAMA2	1	1	1	DDD	3	laminin subunit alpha 2	6	129204342	129837714	+	10032	1.19342e-09	2.65788e-07	6.91048e-05	11.2407	10.0276	13.5237	11.5974	1.77509	17.1208	33.3534	39.3039	29.9261	11.4818	2.58042	2.58042	18.3287	3	3	6
ENSG00000196693	ZNF33B	1	1	1	DDD	3	zinc finger protein 33B	10	43084555	43133992	-	5958	7.59474e-05	0.00498045	1	23.0254	17.1101	16.4122	18.8492	3.63344	24.0461	29.808	43.924	32.5927	10.2273	1.72913	1.72913	13.7435	3	3	6
ENSG00000196782	MAML3	1	1	0	DDn	2	mastermind like transcriptional coactivator 3	4	140637907	141075338	-	7030	0.00495847	0.149153	1	17.0424	15.6375	11.7512	14.8104	2.74089	15.9666	29.3484	22.2298	22.5149	6.69543	1.52022	1.52022	7.70459	3	3	6
ENSG00000196812	ZSCAN16	1	1	1	DDD	3	zinc finger and SCAN domain containing 16	6	28092338	28097860	+	1328	0.0248701	0.458827	1	5.01603	4.27752	4.26718	4.52024	0.429393	7.05353	7.02523	7.23139	7.10338	0.111756	1.57146	1.57146	2.58314	0	3	3
ENSG00000196839	ADA	1	1	1	UUU	3	adenosine deaminase	20	43248163	43280874	-	2852	8.3903e-09	1.54235e-06	0.00048584	37.1065	53.9248	39.652	43.5611	9.06505	22.1224	24.6211	13.9271	20.2236	5.59417	0.464257	-2.15398	23.3375	3	3	6
ENSG00000196963	---	1	1	1	UUU	3	---	5	140560980	140565793	+	4814	0.000777581	0.0346886	1	27.2558	29.8024	32.2993	29.7858	2.52179	14.2994	18.4494	23.1003	18.6164	4.4028	0.625008	-1.59998	11.1694	3	3	6
ENSG00000196975	ANXA4	1	1	1	DDD	3	annexin A4	2	69871557	70053596	+	9946	1.36902e-06	0.000151574	0.0792731	6.64775	10.3081	8.33741	8.4311	1.83199	11.0933	21.5353	23.1003	18.5763	6.52754	2.20331	2.20331	10.1452	3	3	6
ENSG00000196981	WDR5B	1	1	0	DDn	2	WD repeat domain 5B	3	122130715	122134882	-	4168	0.00511679	0.153041	1	16.5589	14.9363	12.2107	14.5686	2.19731	16.672	21.404	28.3899	22.1553	5.89498	1.52075	1.52075	7.58665	3	3	6
ENSG00000197019	SERTAD1	1	1	1	UUU	3	SERTA domain containing 1	19	40927499	40931932	-	2114	1.69771e-05	0.00141448	0.983061	11.6638	14.3052	15.0336	13.6675	1.7731	8.0795	5.77776	5.22267	6.35998	1.51479	0.465335	-2.14899	7.30754	3	1	4
ENSG00000197162	ZNF785	1	1	1	UUU	3	zinc finger protein 785	16	30585061	30597092	-	4340	4.97132e-12	1.83353e-09	2.87864e-07	12.5099	12.5521	9.71604	11.5927	1.62533	4.03975	1.96969	1.8748	2.62808	1.22346	0.226702	-4.41107	8.96457	3	0	3
ENSG00000197256	KANK2	1	1	0	UUn	2	KN motif and ankyrin repeat domains 2	19	11274943	11308467	-	7657	0.000463351	0.0227035	1	61.401	54.0651	59.3466	58.2709	3.78442	57.1977	35.1261	20.1542	37.4927	18.6348	0.64342	-1.55419	20.7782	3	3	6
ENSG00000197380	DACT3	1	1	1	UUU	3	dishevelled-binding antagonist of beta-catenin 3	19	47150869	47164395	-	5361	0.00765956	0.206965	1	14.625	21.9486	14.0489	16.8742	4.40402	11.2215	11.4899	10.2445	10.9853	0.655445	0.651012	-1.53607	5.88889	3	3	6
ENSG00000197381	ADARB1	1	1	1	UUU	3	adenosine deaminase, RNA specific B1	21	46493768	46646478	+	10015	4.62398e-05	0.00326527	1	20.9102	25.2444	21.0733	22.4093	2.45662	18.5957	10.8333	6.4279	11.9523	6.16058	0.533363	-1.8749	10.457	3	2	5	Predicted
ENSG00000197467	COL13A1	1	1	1	UUU	3	collagen type XIII alpha 1	10	71561644	71724031	+	5844	1.80827e-19	3.95117e-16	1.04708e-14	39.826	80.151	84.6871	68.2214	24.6954	16.8002	16.8737	13.5923	15.7554	1.87364	0.230945	-4.33003	52.466	3	3	6
ENSG00000197496	SLC2A10	1	1	1	DDD	3	solute carrier family 2 member 10	20	45338126	45364965	+	4822	2.48058e-08	4.13943e-06	0.00143638	15.4711	18.4424	14.6397	16.1844	1.99919	26.3546	41.0352	38.0987	35.1628	7.76821	2.17263	2.17263	18.9784	3	3	6
ENSG00000197594	ENPP1	1	1	0	UUn	2	ectonucleotide pyrophosphatase/phosphodiesterase 1	6	132129156	132216295	+	8294	0.00168289	0.0644069	1	18.3115	19.8449	33.1527	23.7697	8.162	17.9544	13.0656	13.7932	14.9378	2.63774	0.628437	-1.59125	8.83196	3	3	6
ENSG00000197702	PARVA	1	1	1	UUU	3	parvin alpha	11	12398732	12552348	+	8307	9.5127e-10	2.14867e-07	5.50833e-05	75.0591	86.9529	107.73	89.914	16.5354	41.4235	41.0352	49.2806	43.9131	4.65244	0.48839	-2.04754	46.0009	3	3	6
ENSG00000197774	EME2	1	1	1	UUU	3	essential meiotic structure-specific endonuclease subunit 2	16	1823208	1831709	+	6972	0.00971986	0.246361	1	14.7459	19.9851	14.7054	16.4788	3.03665	11.1574	11.9495	9.44098	10.8493	1.28231	0.658378	-1.51888	5.62953	3	3	6
ENSG00000197852	---	1	1	0	UUn	2	---	1	112223252	112298446	-	9199	0.000677932	0.0310736	1	43.6334	33.6592	27.7038	34.9988	8.04882	29.6248	18.7121	18.2124	22.1831	6.44958	0.633824	-1.57772	12.8157	3	3	6
ENSG00000197921	HES5	0	1	0	nDn	1	hes family bHLH transcription factor 5	1	2460184	2461684	-	1306	0.00989292	0.249446	1	6.64775	3.57629	1.31298	3.84567	2.67757	6.92529	5.97473	6.8966	6.59887	0.540715	1.71592	1.71592	2.7532	1	2	3
ENSG00000198056	PRIM1	1	1	1	DDD	3	primase (DNA) subunit 1	12	57125380	57146157	-	2437	0.00109619	0.0459963	1	30.5192	21.7382	27.4413	26.5662	4.4554	43.1548	38.9342	39.4379	40.509	2.30516	1.52483	1.52483	13.9427	3	3	6
ENSG00000198131	ZNF544	1	1	1	DDD	3	zinc finger protein 544	19	58739960	58788815	+	6953	2.19525e-05	0.00175817	1	11.3616	10.5185	12.9328	11.6043	1.22533	22.956	20.5504	23.3011	22.2692	1.49847	1.91905	1.91905	10.6649	3	3	6
ENSG00000198221	MLLT4-AS1	1	1	0	DDn	2	MLLT4 antisense RNA 1 (head to head)	6	168224556	168227389	-	2362	1.09657e-05	0.000965	0.63497	7.85643	9.46665	8.14047	8.48785	0.859482	9.68258	15.8232	27.4525	17.6528	9.02513	2.07977	2.07977	9.1649	3	3	6
ENSG00000198355	PIM3	1	1	1	UUU	3	Pim-3 proto-oncogene, serine/threonine kinase	22	50354161	50357728	+	2461	3.49959e-05	0.00262832	1	34.8705	48.8058	57.1146	46.9303	11.24	29.3683	28.0353	25.8455	27.7497	1.77868	0.591296	-1.6912	19.1806	3	3	6
ENSG00000198440	ZNF583	1	1	1	DDD	3	zinc finger protein 583	19	56909335	56947404	+	8060	0.00875849	0.22907	1	8.3399	8.69529	6.95879	7.99799	0.917355	10.1314	11.2929	16.4715	12.6319	3.37548	1.57939	1.57939	4.63395	3	3	6
ENSG00000198483	ANKRD35	1	1	1	DDD	3	ankyrin repeat domain 35	1	145549230	145568526	+	3342	0.000197986	0.0112396	1	2.96127	3.50617	3.80764	3.42502	0.428979	7.2459	8.20704	6.76269	7.40521	0.735238	2.16209	2.16209	3.98019	0	3	3
ENSG00000198597	ZNF536	1	1	0	DDn	2	zinc finger protein 536	19	30719197	31204445	+	8631	1.57263e-06	0.000169894	0.0910631	31.3653	31.3451	36.4352	33.0485	2.93293	37.0631	61.2574	80.8844	59.735	21.9503	1.80749	1.80749	26.6865	3	3	6
ENSG00000198673	FAM19A2	1	1	1	UUU	3	family with sequence similarity 19 (chemokine (C-C motif)-like), member A2	12	62102040	62672931	-	9255	0.0170843	0.362892	1	7.07079	8.27455	8.66566	8.00367	0.831228	5.38633	5.44948	4.21831	5.01804	0.693305	0.626968	-1.59498	2.98563	3	0	3
ENSG00000198729	PPP1R14C	1	1	1	UUU	3	protein phosphatase 1 regulatory inhibitor subunit 14C	6	150464212	150571493	+	2152	3.25061e-05	0.0024637	1	22.4815	26.5767	29.0168	26.025	3.30243	12.5681	12.9343	16.8732	14.1252	2.38689	0.542755	-1.84245	11.8998	3	3	6
ENSG00000198732	SMOC1	1	1	1	DDD	3	SPARC related modular calcium binding 1	14	70320848	70499083	+	4369	1.40359e-07	1.9727e-05	0.00812752	277.09	154.762	79.3696	170.407	99.7845	400.128	365.969	284.167	350.088	59.5892	2.05442	2.05442	179.68	3	3	6
ENSG00000198756	COLGALT2	1	1	0	UUn	2	collagen beta(1-O)galactosyltransferase 2	1	183898796	184006863	-	7339	2.87684e-05	0.00220933	1	52.0942	75.3125	108.321	78.5758	28.255	44.3731	43.3988	56.512	48.0947	7.30588	0.61208	-1.63377	30.4811	3	3	6	Predicted
ENSG00000198795	ZNF521	1	1	1	DDD	3	zinc finger protein 521	18	22641890	22932154	-	6223	7.66642e-07	9.11548e-05	0.0443924	92.2224	83.2364	67.8153	81.0914	12.3441	100.417	165.914	164.447	143.592	37.3986	1.77075	1.77075	62.5011	3	3	6
ENSG00000198796	ALPK2	1	1	1	UUU	3	alpha kinase 2	18	56148479	56296189	-	9431	2.86493e-14	1.80319e-11	1.65894e-09	6.10384	16.7595	31.2489	18.0374	12.6211	3.14203	1.77272	3.41482	2.77652	0.879954	0.153931	-6.4964	15.2609	3	0	3
ENSG00000198816	ZNF358	1	1	1	DDD	3	zinc finger protein 358	19	7580178	7585912	+	2072	4.77927e-05	0.00335041	1	15.2898	17.3205	14.3115	15.6406	1.53486	19.4934	27.3787	37.3622	28.0781	8.9549	1.79521	1.79521	12.4375	3	3	6
ENSG00000198825	INPP5F	1	1	1	UUU	3	inositol polyphosphate-5-phosphatase F	10	121485609	121588652	+	6184	0.000216355	0.0120578	1	100.864	98.8038	113.376	104.348	7.88583	77.5888	66.3129	60.1946	68.0321	8.82363	0.651974	-1.5338	36.3158	3	3	6
ENSG00000198832	SELM	1	1	1	UUU	3	selenoprotein M	22	31500758	31516055	-	3187	0.000181756	0.0104204	1	15.2898	18.2321	19.0382	17.52	1.97302	8.59248	11.4899	8.50358	9.52864	1.69905	0.543871	-1.83867	7.99138	3	3	6
ENSG00000198846	TOX	1	1	1	DDD	3	thymocyte selection associated high mobility group box	8	59717977	60031767	-	4131	1.93265e-11	6.08208e-09	1.1191e-06	36.7439	38.9886	40.6367	38.7897	1.95399	51.106	100.979	137.664	96.5833	43.4462	2.48992	2.48992	57.7935	3	3	6	Predicted
ENSG00000198865	CCDC152	1	1	1	DDD	3	coiled-coil domain containing 152	5	42756903	42802462	+	3431	3.09125e-13	1.47933e-10	1.78999e-08	2.90084	1.61284	4.66107	3.05825	1.5302	14.9407	13.9191	14.061	14.3069	0.553379	4.67815	4.67815	11.2487	0	3	3
ENSG00000198908	BHLHB9	1	1	1	DDD	3	basic helix-loop-helix domain containing, class B, 9	X	101975616	102008468	+	5518	0.000113786	0.00707708	1	14.5646	17.3205	17.7909	16.5586	1.74283	25.7133	28.8231	31.5369	28.6911	2.91403	1.7327	1.7327	12.1325	3	3	6	Predicted
ENSG00000198910	L1CAM	1	1	1	UUU	3	L1 cell adhesion molecule	X	153126969	153174677	-	7443	5.53274e-14	3.14091e-11	3.20373e-09	226.446	336.943	420.087	327.826	97.1419	131.324	125.01	131.906	129.413	3.82462	0.394762	-2.53317	198.412	3	3	6	Validated
ENSG00000198948	MFAP3L	1	1	1	UUU	3	microfibrillar associated protein 3 like	4	170907748	170954182	-	8741	1.39935e-05	0.00119811	0.810294	6.64775	6.94221	10.2412	7.94373	1.99514	3.9115	2.62625	3.14699	3.22825	0.646466	0.40639	-2.46069	4.71548	2	0	2
ENSG00000203772	SPRN	1	1	1	DDD	3	shadow of prion protein homolog (zebrafish)	10	135234170	135382916	-	3269	0.0179201	0.373663	1	5.25776	4.34765	5.31756	4.97432	0.543542	7.37415	8.40401	7.96792	7.91536	0.516941	1.59124	1.59124	2.94104	0	3	3
ENSG00000203867	RBM20	1	1	0	DDn	2	RNA binding motif protein 20	10	112404155	112599227	+	8162	0.00163816	0.0631963	1	5.80167	11.2899	15.6244	10.9053	4.92266	12.1192	14.2474	28.7247	18.3638	9.03568	1.68393	1.68393	7.45847	2	3	5
ENSG00000203950	FAM127B	1	1	1	UUU	3	family with sequence similarity 127 member B	X	134184962	134186226	-	1265	1.35948e-18	2.31531e-15	7.87207e-14	30.8818	28.6103	30.7893	30.0938	1.28558	8.01538	5.31816	5.22267	6.1854	1.58552	0.205537	-4.8653	23.9084	3	1	4
ENSG00000203952	CCDC160	1	1	1	DDD	3	coiled-coil domain containing 160	X	133371077	133380237	+	1790	0.000492959	0.0238072	1	16.3776	20.3358	14.2458	16.9864	3.09028	22.7637	28.9545	32.0056	27.9079	4.70901	1.64296	1.64296	10.9215	3	3	6
ENSG00000204070	SYS1	1	1	1	DDD	3	Sys1 golgi trafficking protein	20	43990577	44005438	+	6117	0.00130062	0.0526658	1	10.7573	10.799	12.0138	11.19	0.713693	15.9025	16.8737	23.0333	18.6032	3.86723	1.66248	1.66248	7.41317	3	3	6
ENSG00000204128	C2orf72	1	1	1	DDD	3	chromosome 2 open reading frame 72	2	231902205	231914434	+	3851	0.00935294	0.239973	1	16.1963	11.0094	9.65039	12.2854	3.45448	16.5437	18.909	19.9533	18.4687	1.7469	1.50331	1.50331	6.18332	3	3	6
ENSG00000204262	COL5A2	1	1	1	DDD	3	collagen type V alpha 2	2	189896622	190044605	-	7156	6.80364e-06	0.000626335	0.393965	520.579	603.131	661.019	594.91	70.58	768.13	1144.59	1079.82	997.512	201.274	1.67675	1.67675	402.603	3	3	6
ENSG00000204305	AGER	1	1	0	UUn	2	advanced glycosylation end product-specific receptor	6	32148745	32152101	-	2077	0.00309203	0.104216	1	8.64207	17.3906	7.81222	11.2816	5.30676	7.88713	7.48482	4.35223	6.57473	1.93523	0.582782	-1.71591	4.7069	3	2	5
ENSG00000204386	NEU1	1	1	0	DDn	2	neuraminidase 1 (lysosomal sialidase)	6	31825436	31830683	-	4822	4.84387e-09	9.38075e-07	0.000280485	31.3048	39.4794	41.6871	37.4905	5.46943	38.7303	83.9745	141.213	87.9726	51.3582	2.34653	2.34653	50.4821	3	3	6
ENSG00000204498	NFKBIL1	1	1	0	DDn	2	NFKB inhibitor like 1	6	31514647	31526606	+	1779	0.000432565	0.0215002	1	15.1085	18.5126	12.5389	15.3867	2.99651	14.62	30.0706	32.4073	25.6993	9.66582	1.67023	1.67023	10.3127	3	3	6
ENSG00000204790	---	1	1	1	UUU	3	---	9	69204538	69269662	-	13595	0.0161707	0.348998	1	7.37296	7.2227	9.2565	7.95072	1.13333	4.36036	5.44948	5.08876	4.9662	0.554803	0.624623	-1.60097	2.98452	3	0	3
ENSG00000204947	ZNF425	1	1	0	DDn	2	zinc finger protein 425	7	148799876	148823438	-	3687	0.00195629	0.0725218	1	3.92821	4.97876	2.42901	3.77866	1.28144	3.78326	8.01008	9.64185	7.14506	3.02357	1.8909	1.8909	3.3664	0	2	2
ENSG00000204969	PCDHA2	1	1	1	DDD	3	protocadherin alpha 2	5	140174444	140391929	+	6047	0.000292119	0.0155756	1	4.10952	3.57629	3.47939	3.72173	0.339307	4.87335	8.01008	10.5123	7.79857	2.82542	2.09541	2.09541	4.07684	0	2	2
ENSG00000205084	TMEM231	1	1	0	DDn	2	transmembrane protein 231	16	75572015	75590184	-	3814	0.00137075	0.0548489	1	14.3833	12.6923	13.7206	13.5988	0.852055	14.62	20.8787	30.6665	22.0551	8.08762	1.62185	1.62185	8.45632	3	3	6
ENSG00000205213	LGR4	1	1	1	DDD	3	leucine-rich repeat containing G protein-coupled receptor 4	11	27387508	27494322	-	6340	2.07002e-06	0.000215583	0.119864	175.319	172.363	181.585	176.422	4.70883	213.145	346.469	353.133	304.249	78.9686	1.72455	1.72455	127.826	3	3	6
ENSG00000205336	ADGRG1	1	1	0	DDn	2	adhesion G protein-coupled receptor G1	16	57644564	57698944	+	8319	0.000335806	0.017455	1	65.4501	63.672	27.2443	52.1221	21.5632	66.4956	83.3179	90.7941	80.2025	12.4452	1.53874	1.53874	28.0804	3	3	6
ENSG00000205352	PRR13	1	1	1	UUU	3	proline rich 13	12	53835389	53840429	+	2897	0.00147405	0.0581039	1	31.4257	39.4794	41.8184	37.5745	5.45191	26.6752	24.4898	23.0333	24.7328	1.83304	0.658233	-1.51922	12.8417	3	3	6
ENSG00000205476	CCDC85C	1	1	1	DDD	3	coiled-coil domain containing 85C	14	99977603	100070363	-	6363	9.40931e-06	0.000836937	0.544846	75.4821	45.7905	55.342	58.8716	15.1572	99.7754	92.1159	103.583	98.4914	5.84039	1.67299	1.67299	39.6198	3	3	6
ENSG00000205609	EIF3CL	1	1	0	DDn	2	eukaryotic translation initiation factor 3 subunit C-like	16	28390900	28415200	-	3136	0.000373557	0.0191423	1	3.32387	8.62517	11.0947	7.68124	3.97046	18.0186	13.4596	11.2488	14.2423	3.45208	1.85417	1.85417	6.56108	2	3	5
ENSG00000205730	ITPRIPL2	1	1	1	DDD	3	inositol 1,4,5-trisphosphate receptor interacting protein-like 2	16	19125254	19132946	+	7693	0.00203892	0.0750087	1	8.64207	11.2899	10.1099	10.014	1.3265	15.9666	15.6262	18.0115	16.5348	1.29016	1.65117	1.65117	6.52083	3	3	6
ENSG00000205929	C21orf62	1	1	1	UUU	3	chromosome 21 open reading frame 62	21	34162985	34186053	-	4122	0.00047115	0.0230227	1	37.2878	37.8666	56.0642	43.7395	10.6774	28.8554	29.2171	25.9794	28.0173	1.77407	0.640548	-1.56116	15.7222	3	3	6
ENSG00000206120	EGFEM1P	1	1	1	DDD	3	EGF like and EMI domain containing 1, pseudogene	3	167967310	168548387	+	4658	0.00030257	0.0160149	1	12.0264	9.95751	8.33741	10.1071	1.84903	18.4033	17.1363	18.6811	18.0736	0.823489	1.7882	1.7882	7.96647	3	3	6
ENSG00000206503	HLA-A	1	1	1	UUU	3	major histocompatibility complex, class I, A	6	29909037	29913661	+	2710	5.05355e-22	2.25097e-18	2.92626e-17	64.3623	72.1569	68.0779	68.199	3.89872	17.1208	16.7424	13.7262	15.8632	1.86026	0.232601	-4.29921	52.3359	3	3	6
ENSG00000206532	---	1	1	1	UUU	3	---	3	110607231	110612323	-	1363	5.14954e-31	9.93947e-27	2.98184e-26	62.5493	108.13	109.24	93.3064	26.6423	10.965	5.58079	4.88788	7.14457	3.32671	0.076571	-13.0598	86.1618	3	1	4
ENSG00000207955	mir-219	1	1	1	DDD	3	microRNA 219a-1	9	131154291	131155789	-	1499	2.24768e-06	0.000233247	0.130152	8.46077	4.76839	2.9542	5.39445	2.80616	9.29784	11.6212	18.882	13.267	4.99954	2.45938	2.45938	7.87254	1	3	4
ENSG00000212747	FAM127C	1	1	1	UUU	3	family with sequence similarity 127 member C	X	134154543	134156559	-	2017	1.78677e-16	1.78384e-13	1.03463e-11	10.8177	7.64344	7.54963	8.67026	1.86033	1.41071	0.525251	0.535659	0.823872	0.50824	0.0950228	-10.5238	7.84638	3	0	3
ENSG00000213563	C8orf82	1	1	1	UUU	3	chromosome 8 open reading frame 82	8	145751117	145754516	-	3001	7.14366e-14	3.93956e-11	4.13654e-09	12.2681	16.9698	14.771	14.6697	2.3525	3.71913	3.28282	2.81221	3.27139	0.453572	0.223004	-4.48423	11.3983	3	0	3
ENSG00000213654	GPSM3	1	1	0	UUn	2	G-protein signaling modulator 3	6	32158543	32163300	-	1854	0.0021409	0.0781644	1	7.13122	8.76542	7.81222	7.90295	0.820868	6.66879	4.53029	1.60698	4.26869	2.54103	0.540138	-1.85138	3.63427	3	1	4
ENSG00000213699	SLC35F6	1	1	1	UUU	3	solute carrier family 35 member F6	2	26987152	27004099	+	3902	1.54538e-06	0.000167787	0.0894854	43.5125	51.3303	71.8856	55.5761	14.6553	30.7149	27.6413	33.3447	30.567	2.85459	0.550002	-1.81817	25.0091	3	3	6
ENSG00000213949	ITGA1	1	1	1	DDD	3	integrin subunit alpha 1	5	52083730	52255040	+	18566	0.000270658	0.0146538	1	3.56561	4.06715	6.10535	4.57937	1.34512	8.20775	10.1111	9.50794	9.27559	0.972707	2.02552	2.02552	4.69622	0	3	3
ENSG00000214029	ZNF891	1	1	1	DDD	3	zinc finger protein 891	12	133694740	133707059	-	4118	0.00197634	0.0731714	1	9.24641	6.80196	7.87787	7.97542	1.22514	12.7605	12.0808	16.0028	13.6147	2.09591	1.70708	1.70708	5.63927	2	3	5
ENSG00000215105	TTC3P1	1	1	1	DDD	3	tetratricopeptide repeat domain 3 pseudogene 1	X	74960541	74966749	-	6209	0.00114024	0.0474664	1	18.2511	13.3234	13.8519	15.1421	2.70536	19.1728	22.1918	32.0056	24.4567	6.70952	1.61514	1.61514	9.31459	3	3	6
ENSG00000215447	---	1	1	1	DDD	3	---	21	46707967	46711653	+	1549	0.0223266	0.43094	1	6.34558	5.25925	4.79237	5.46573	0.796924	7.05353	7.41917	10.981	8.48457	2.16969	1.55232	1.55232	3.01883	1	3	4
ENSG00000215788	TNFRSF25	1	1	0	UUn	2	tumor necrosis factor receptor superfamily member 25	1	6521211	6526255	-	3918	0.0033324	0.110264	1	24.5967	44.3179	21.5985	30.171	12.343	20.5194	25.0807	14.5967	20.0656	5.25673	0.665062	-1.50362	10.1054	3	3	6
ENSG00000216819	TUBB2BP1	1	1	0	DDn	2	tubulin beta 2B class IIb pseudogene 1	6	3177278	3179998	-	871	0.00492394	0.148346	1	4.89516	7.57332	8.07482	6.84777	1.7095	7.18178	10.5707	16.3376	11.3633	4.62909	1.65942	1.65942	4.51558	2	3	5
ENSG00000217236	SP9	1	1	0	DDn	2	Sp9 transcription factor	2	175199674	175203220	+	2554	0.0130502	0.302269	1	6.22471	5.60987	3.93894	5.25784	1.18285	5.25809	9.7828	10.4453	8.49541	2.82311	1.61576	1.61576	3.23757	1	2	3
ENSG00000221968	FADS3	1	1	1	UUU	3	fatty acid desaturase 3	11	61640991	61659523	-	6283	3.5209e-05	0.00263159	1	10.7573	18.5126	11.4229	13.5642	4.29827	7.31002	6.36867	5.82529	6.50133	0.751206	0.479299	-2.08638	7.06292	3	1	4
ENSG00000222041	LINC00152	1	1	1	UUU	3	long intergenic non-protein coding RNA 152	2	87754887	87906324	+	3125	2.16583e-11	6.74259e-09	1.25412e-06	26.3493	33.3086	46.2825	35.3134	10.1167	17.0567	9.97977	11.1149	12.7171	3.80081	0.360122	-2.77684	22.5963	3	3	6
ENSG00000223547	ZNF844	1	1	1	DDD	3	zinc finger protein 844	19	12175514	12192380	+	6620	0.00232154	0.0833384	1	19.2785	20.1254	12.342	17.2486	4.27031	23.3408	32.106	24.5733	26.6734	4.74496	1.54641	1.54641	9.42474	3	3	6
ENSG00000223564	CYP4F32P	1	1	1	DDD	3	CYP4F32P unprocessed pseudogene	2	95425004	95426024	-	504	2.75168e-06	0.000282011	0.159336	8.64207	8.76542	5.25191	7.55313	1.99387	19.7499	16.2171	13.9941	16.6537	2.90263	2.20487	2.20487	9.10056	2	3	5
ENSG00000223756	TSSC2	1	1	1	DDD	3	tumor suppressing subtransferable candidate 2 pseudogene	11	3402191	3430208	+	3666	1.01054e-05	0.000894729	0.585153	9.48815	8.34468	7.02444	8.28575	1.23291	19.5575	15.6919	16.4715	17.2403	2.04428	2.08072	2.08072	8.95454	3	3	6
ENSG00000223891	OSER1-AS1	0	1	0	nDn	1	OSER1 antisense RNA 1 (head to head)	20	42839600	42854667	+	2186	0.0233375	0.443068	1	5.3182	8.13431	4.59542	6.01598	1.86978	5.64283	10.8333	11.1149	9.19701	3.08124	1.52876	1.52876	3.18104	1	2	3
ENSG00000223960	LOC101927027	1	1	1	UUU	3	uncharacterized LOC101927027	2	179278666	179304970	+	4001	0.000110159	0.00688849	1	22.5419	18.3723	20.4825	20.4656	2.08485	13.4658	11.2929	8.83837	11.199	2.31516	0.547213	-1.82744	9.26653	3	3	6
ENSG00000224877	C17orf89	1	1	1	UUU	3	chromosome 17 open reading frame 89	17	79213039	79215081	+	1376	0.0131796	0.304414	1	11.9055	12.1313	17.2	13.7456	2.99373	10.8368	7.81311	8.43662	9.02884	1.59647	0.656852	-1.52241	4.71678	3	3	6
ENSG00000225485	---	1	1	1	UUU	3	---	17	36584662	36668628	+	8014	8.19921e-08	1.21426e-05	0.00474775	69.3783	96.9104	113.835	93.3747	22.4384	49.5671	50.621	49.6823	49.9568	0.578115	0.535015	-1.86911	43.4178	3	3	6
ENSG00000225706	PTPRD-AS1	1	1	1	DDD	3	PTPRD antisense RNA 1	9	8858130	8862255	+	2494	0.000222971	0.0123198	1	4.65342	3.50617	4.20153	4.12037	0.577918	6.92529	8.66664	10.1775	8.58981	1.62747	2.08472	2.08472	4.46944	0	3	3
ENSG00000227051	C14orf132	1	0	0	Dnn	1	chromosome 14 open reading frame 132	14	96505661	96560417	+	7966	0.000434762	0.0215723	1	142.866	92.3524	102.281	112.5	26.7624	176.082	160.202	169.402	168.562	7.97342	1.49833	1.49833	56.0619	3	3	6
ENSG00000229089	ANKRD20A8P	1	1	1	DDD	3	ankyrin repeat domain 20 family member A8, pseudogene	2	95476791	95523027	-	7042	1.41668e-07	1.98626e-05	0.00820326	5.37863	3.85678	3.15115	4.12885	1.13839	11.991	9.84845	12.1862	11.3419	1.29704	2.74698	2.74698	7.21304	0	3	3
ENSG00000229743	LINC01159	1	1	0	DDn	2	long intergenic non-protein coding RNA 1159	2	105481955	105489053	-	3351	0.00806354	0.215468	1	9.91119	8.83554	7.48398	8.74357	1.21622	10.1956	12.8686	18.1454	13.7365	4.04538	1.57105	1.57105	4.99298	3	3	6
ENSG00000230453	ANKRD18B	1	1	1	UUU	3	ankyrin repeat domain 18B	9	33524392	33573007	+	5857	0.0052766	0.156447	1	8.76294	8.55505	7.54963	8.2892	0.648873	7.37415	3.87372	3.14699	4.79829	2.26016	0.57886	-1.72753	3.49092	3	1	4
ENSG00000230707	---	1	1	1	DDD	3	---	X	139173902	139174720	+	819	2.44843e-05	0.00192631	1	3.86778	1.82321	2.9542	2.88173	1.02421	7.18178	7.41917	6.76269	7.12121	0.332404	2.47116	2.47116	4.23948	0	3	3
ENSG00000230850	---	1	1	1	UUU	3	---	1	143119061	143233417	+	3206	0.00737645	0.202337	1	16.1359	15.357	12.0138	14.5022	2.18998	12.0551	8.20704	7.49922	9.2538	2.4517	0.638095	-1.56716	5.24842	3	3	6
ENSG00000231107	LINC01508	1	1	0	UUn	2	long intergenic non-protein coding RNA 1508	9	93063184	93195787	-	1597	2.7613e-06	0.000282493	0.159893	30.8818	47.3332	71.0321	49.7491	20.1839	25.2645	28.9545	27.8542	27.3577	1.89444	0.549914	-1.81847	22.3913	3	3	6
ENSG00000231312	LOC728730	1	1	0	UUn	2	uncharacterized LOC728730	2	39663778	39892483	+	6741	0.00352917	0.115001	1	17.6467	19.7047	14.1802	17.1772	2.79202	13.9788	11.5555	6.69573	10.7434	3.70885	0.625443	-1.59887	6.43384	3	3	6
ENSG00000231977	---	1	1	0	DDn	2	---	20	61798149	61812255	-	542	0.00258448	0.0902076	1	9.00468	2.94518	4.98932	5.64639	3.08272	13.017	9.19189	7.70009	9.96965	2.74244	1.76567	1.76567	4.32326	1	3	4
ENSG00000231991	ANXA2P2	1	1	1	DDD	3	annexin A2 pseudogene 2	9	33624223	33625532	+	1310	7.30548e-09	1.37793e-06	0.000423024	2.4778	3.36592	5.12062	3.65478	1.34488	8.33599	10.8333	15.3332	11.5008	3.54606	3.1468	3.1468	7.84606	0	3	3
ENSG00000232044	LINC01105	1	1	1	DDD	3	long intergenic non-protein coding RNA 1105	2	6072819	6141407	+	5029	9.59918e-08	1.4001e-05	0.00555841	8.58164	5.60987	6.95879	7.0501	1.48799	17.1208	16.2828	18.815	17.4062	1.29001	2.46893	2.46893	10.3561	2	3	5
ENSG00000232527	LOC100996732	1	1	1	UUU	3	uncharacterized LOC100996732	1	148928322	148951595	+	840	2.95761e-06	0.00029848	0.17126	6.82905	8.76542	11.7512	9.11521	2.47963	3.20615	4.07069	3.41482	3.56389	0.451137	0.390983	-2.55766	5.55132	3	0	3
ENSG00000232533	---	1	1	1	UUU	3	---	7	143076785	143077588	-	648	0.00526226	0.156238	1	5.6808	7.2227	6.82749	6.577	0.800889	4.48861	2.69191	3.81657	3.6657	0.907802	0.557351	-1.7942	2.9113	2	0	2
ENSG00000232611	---	1	1	1	DDD	3	---	X	135923090	135929956	-	3018	0.000330337	0.0172326	1	6.76862	5.46962	4.20153	5.47992	1.28357	8.33599	11.1616	12.6549	10.7175	2.19345	1.95578	1.95578	5.23758	1	3	4
ENSG00000232815	---	1	1	1	DDD	3	---	9	68413482	68414196	-	715	3.93822e-05	0.00286486	1	3.68648	3.64641	1.96947	3.10079	0.979955	5.06572	8.14139	8.90532	7.37081	2.03248	2.37708	2.37708	4.27002	0	2	2
ENSG00000233016	SNHG7	1	1	0	DDn	2	small nucleolar RNA host gene 7	9	139615818	139622636	-	4345	0.000104402	0.00656393	1	27.014	23.3511	25.997	25.454	1.89088	24.9439	39.1968	62.0694	42.07	18.7288	1.65279	1.65279	16.616	3	3	6
ENSG00000233237	LINC00472	1	1	1	DDD	3	long intergenic non-protein coding RNA 472	6	72054047	72130472	-	3443	1.15452e-05	0.00100986	0.668526	37.167	15.9881	19.4977	24.2176	11.3509	46.8098	34.9948	48.4101	43.4049	7.32717	1.79229	1.79229	19.1873	3	3	6
ENSG00000233631	---	0	1	0	nUn	1	---	6	26634611	26637008	-	677	0.0142354	0.320004	1	9.54858	17.601	9.45345	12.201	4.67675	4.48861	9.58583	9.70881	7.92775	2.97902	0.649763	-1.53902	4.27325	3	2	5
ENSG00000233836	---	1	1	1	DDD	3	---	19	23945746	24016116	+	2122	0.00419354	0.132043	1	15.5316	12.9027	12.8015	13.7453	1.5478	22.2507	23.6363	17.7437	21.2102	3.08101	1.54309	1.54309	7.46496	3	3	6
ENSG00000234231	---	1	1	1	UUU	3	---	2	88000503	88038766	+	2328	6.87928e-09	1.31035e-06	0.000398345	9.00468	13.4637	14.4428	12.3037	2.89868	4.168	4.26766	3.81657	4.08408	0.236968	0.331939	-3.01261	8.21963	3	0	3
ENSG00000234745	HLA-B	1	1	0	UUn	2	major histocompatibility complex, class I, B	6	31321649	31324965	-	3012	0.0114321	0.275478	1	14.7459	16.1284	14.5741	15.1494	0.852113	14.9407	7.94442	7.03052	9.97187	4.3273	0.658233	-1.51922	5.17758	3	3	6
ENSG00000235109	ZSCAN31	1	1	1	DDD	3	zinc finger and SCAN domain containing 31	6	28292470	28324048	-	4957	0.00245063	0.0866324	1	5.62037	4.48789	3.87329	4.66052	0.886241	6.28406	7.41917	11.6506	8.45127	2.82821	1.81338	1.81338	3.79075	0	2	2
ENSG00000235609	---	0	1	0	nDn	1	---	21	16191164	16254296	-	7034	0.0271361	0.488138	1	5.3182	11.36	3.01985	6.56601	4.30781	3.59089	14.3131	12.8558	10.2533	5.81561	1.56157	1.56157	3.68725	1	2	3
ENSG00000237036	ZEB1-AS1	1	1	0	DDn	2	ZEB1 antisense RNA 1	10	31495207	31609376	-	3831	0.00724497	0.200153	1	10.2738	9.88739	7.81222	9.32447	1.32382	10.0032	14.6414	19.2167	14.6204	4.60682	1.56796	1.56796	5.29597	3	3	6
ENSG00000237187	NR2F1-AS1	1	1	1	DDD	3	NR2F1 antisense RNA 1	5	92745065	92921354	-	7720	0.00022154	0.0122641	1	19.4598	17.3205	14.5741	17.1181	2.44913	23.9179	32.5656	30.2647	28.916	4.47881	1.68921	1.68921	11.798	3	3	6
ENSG00000237683	---	1	1	1	DDD	3	---	1	134901	139379	-	2661	0.016725	0.357497	1	4.77429	6.24098	3.93894	4.98473	1.16536	7.69476	9.19189	6.96356	7.95007	1.13589	1.59488	1.59488	2.96534	0	3	3
ENSG00000237945	LINC00649	1	1	1	DDD	3	long intergenic non-protein coding RNA 649	21	35287838	35349992	+	14129	0.000777483	0.0346886	1	9.66945	11.36	7.81222	9.61388	1.77453	14.4277	18.5151	17.0072	16.65	2.06698	1.73187	1.73187	7.03609	3	3	6
ENSG00000238113	LINC01410	1	1	1	DDD	3	long intergenic non-protein coding RNA 1410	9	66457285	66469310	+	3038	3.79234e-05	0.00279028	1	5.55993	5.18913	4.07023	4.93976	0.775524	7.05353	11.1616	14.061	10.7587	3.52108	2.17798	2.17798	5.81895	0	3	3
ENSG00000239922	---	1	1	1	DDD	3	---	3	147657791	147724542	+	2835	0.0127258	0.297252	1	8.70251	6.73184	4.52978	6.65471	2.08743	9.49021	10.505	11.5167	10.504	1.01323	1.57843	1.57843	3.84925	1	3	4
ENSG00000240184	PCDHGC3	1	1	1	DDD	3	protocadherin gamma subfamily C, 3	5	140855580	140892542	+	4711	8.40788e-21	2.66575e-17	4.86858e-16	8.21903	5.53974	7.48398	7.08092	1.38437	33.5363	39.0655	39.0361	37.2127	3.18382	5.25534	5.25534	30.1317	2	3	5
ENSG00000240356	RPL23AP7	1	1	1	UUU	3	ribosomal protein L23a pseudogene 7	2	114368079	114384667	-	2128	7.09087e-06	0.000649679	0.410597	28.1018	42.2142	38.339	36.2184	7.29128	19.4934	20.4848	19.0828	19.687	0.720747	0.543564	-1.83971	16.5313	3	3	6
ENSG00000241343	RPL36A	1	1	1	UUU	3	ribosomal protein L36a	X	100645812	100651105	+	3927	0.00247951	0.0872803	1	11.7242	14.7259	14.3115	13.5872	1.62664	8.78485	6.63129	8.77141	8.06252	1.2395	0.593391	-1.68523	5.52467	3	3	6
ENSG00000242242	PVRL3-AS1	1	1	1	UUU	3	PVRL3 antisense RNA 1	3	110612555	110790400	-	1665	2.14377e-17	2.88686e-14	1.24135e-12	12.5703	16.479	20.0229	16.3574	3.72781	2.82141	2.23232	2.67829	2.57734	0.307249	0.157564	-6.34662	13.7801	3	0	3
ENSG00000242732	RGAG4	1	1	1	DDD	3	retrotransposon gag domain containing 4	X	71346958	71351758	-	4799	1.46956e-15	1.11967e-12	8.50947e-11	18.4928	13.9545	14.1145	15.5206	2.57524	41.5517	54.0352	50.0841	48.557	6.3803	3.12855	3.12855	33.0364	3	3	6
ENSG00000242808	SOX2-OT	1	1	1	DDD	3	SOX2 overlapping transcript	3	180707558	181554668	+	9362	1.80926e-09	3.85596e-07	0.000104765	97.9032	92.8433	91.6459	94.1308	3.32139	136.454	188.565	241.18	188.733	52.3634	2.00501	2.00501	94.6022	3	3	6
ENSG00000243147	MRPL33	1	1	1	UUU	3	mitochondrial ribosomal protein L33	2	27994584	28210954	+	1539	9.89397e-05	0.00626816	1	68.4718	82.2547	96.8322	82.5195	14.182	51.619	49.4392	56.3781	52.4788	3.54841	0.635956	-1.57244	30.0408	3	3	6
ENSG00000244005	NFS1	1	1	1	UUU	3	NFS1 cysteine desulfurase	20	34255977	34287281	-	6024	0.014929	0.330706	1	9.66945	11.5002	9.51909	10.2296	1.10297	7.31002	7.81311	4.48614	6.53642	1.79333	0.638972	-1.56501	3.69317	3	2	5
ENSG00000244486	SCARF2	1	1	1	UUU	3	scavenger receptor class F member 2	22	20778874	20792146	-	3602	3.22971e-07	4.28936e-05	0.0187016	38.6778	45.0192	53.8321	45.843	7.61068	25.9057	24.6211	20.6898	23.7389	2.71756	0.51783	-1.93114	22.1042	3	3	6
ENSG00000244694	PTCHD4	1	1	1	UUU	3	patched domain containing 4	6	47845764	48036425	-	5177	4.70419e-07	6.02646e-05	0.0272396	71.1309	69.2117	61.1191	67.1539	5.31363	39.6921	40.5756	29.1934	36.4871	6.33193	0.543335	-1.84049	30.6669	3	3	6
ENSG00000245694	CRNDE	1	1	1	DDD	3	colorectal neoplasia differentially expressed (non-protein coding)	16	54952775	54963101	-	2250	4.9019e-07	6.23834e-05	0.0283844	63.7579	46.9826	46.2825	52.341	9.89354	71.8819	77.9997	134.718	94.8666	34.6477	1.81247	1.81247	42.5256	3	3	6
ENSG00000246174	KCTD21-AS1	1	1	1	DDD	3	KCTD21 antisense RNA 1	11	77850817	77886369	+	4095	0.0032964	0.109574	1	5.8621	3.78666	3.61069	4.41982	1.25215	7.37415	7.02523	9.44098	7.94679	1.30572	1.79799	1.79799	3.52697	0	3	3
ENSG00000246451	---	1	1	0	UUn	2	---	14	104148699	104150352	-	1404	0.00185354	0.0695139	1	18.8554	11.7807	16.6092	15.7484	3.61504	15.2613	6.43432	6.56182	9.41914	5.05984	0.5981	-1.67196	6.3293	3	1	4
ENSG00000246763	RGMB-AS1	1	1	0	DDn	2	RGMB antisense RNA 1	5	98105322	98109173	-	2344	0.000267989	0.0145301	1	39.4634	37.6562	36.1069	37.7422	1.67992	36.999	49.2423	91.3298	59.1903	28.4988	1.56828	1.56828	21.4481	3	3	6
ENSG00000247809	NR2F2-AS1	1	1	1	DDD	3	NR2F2 antisense RNA 1	15	96670598	96870590	-	4206	0.000135632	0.00817249	1	5.01603	5.04888	3.28245	4.44912	1.0105	5.89932	10.505	11.6506	9.35164	3.04417	2.10191	2.10191	4.90252	0	2	2
ENSG00000248583	---	1	1	1	UUU	3	---	4	49488943	49491571	-	670	0.00483129	0.146596	1	9.66945	13.2533	7.81222	10.245	2.76583	5.77107	7.09089	5.35659	6.07285	0.905677	0.592762	-1.68702	4.17215	3	1	4
ENSG00000249242	TMEM150C	1	1	1	DDD	3	transmembrane protein 150C	4	83404323	83483510	-	3671	0.000177128	0.0101954	1	4.77429	2.52444	3.01985	3.43953	1.18218	4.80923	8.60098	9.1062	7.50547	2.34864	2.18212	2.18212	4.06594	0	2	2
ENSG00000249859	PVT1	1	1	1	UUU	3	Pvt1 oncogene (non-protein coding)	8	128806779	129113499	+	5493	0.000533603	0.0254212	1	19.9432	30.3634	20.6794	23.662	5.81523	14.5559	13	14.7976	14.1178	0.975604	0.596645	-1.67604	9.5442	3	3	6
ENSG00000250337	LINC01021	1	1	1	UUU	3	long intergenic non-protein coding RNA 1021	5	27472399	27496508	+	2638	2.5751e-13	1.26365e-10	1.49111e-08	118.39	104.975	73.9863	99.1171	22.7741	46.7457	40.1817	20.355	35.7608	13.7395	0.360793	-2.77167	63.3563	3	3	6
ENSG00000251129	LOC102723828	1	1	1	DDD	3	uncharacterized LOC102723828	4	31999019	32157028	+	734	1.64831e-36	9.54453e-32	9.54453e-32	0.120868	0.280493	0.196947	0.199436	0.0798417	25.2003	35.2575	29.5282	29.9953	5.04481	150.401	150.401	29.7959	0	3	3
ENSG00000251247	ZNF345	1	1	1	DDD	3	zinc finger protein 345	19	37341263	37403931	+	4736	0.00811829	0.216432	1	12.2077	8.13431	6.69619	9.01273	2.85882	13.1452	13.0656	16.1367	14.1158	1.75057	1.56621	1.56621	5.10312	3	3	6
ENSG00000253554	LOC102724623	1	1	1	DDD	3	uncharacterized LOC102724623	8	64599737	65281115	-	1598	0.000203957	0.0114661	1	7.55426	6.38122	4.00458	5.98002	1.80853	9.36196	11.5555	14.4628	11.7934	2.55872	1.97214	1.97214	5.8134	1	3	4
ENSG00000253953	PCDHGB4	1	1	0	DDn	2	protocadherin gamma subfamily B, 4	5	140767452	140892546	+	4578	0.000976041	0.0419271	1	29.5523	31.2049	38.9955	33.2509	5.04312	34.3699	53.116	62.8729	50.1196	14.4858	1.50732	1.50732	16.8687	3	3	6
ENSG00000254221	PCDHGB1	1	1	1	DDD	3	protocadherin gamma subfamily B, 1	5	140729828	140892546	+	4590	0.00305967	0.103531	1	7.07079	4.97876	6.171	6.07351	1.04942	8.84898	11.1616	11.5167	10.5091	1.44861	1.73031	1.73031	4.43556	1	3	4
ENSG00000254377	MIR124-2HG	1	1	1	DDD	3	MIR124-2 host gene	8	65285885	65296344	+	3483	8.43973e-10	1.95481e-07	4.88702e-05	36.5022	24.6834	21.2703	27.4853	7.99317	42.4494	59.616	87.3793	63.1482	22.6722	2.29753	2.29753	35.663	3	3	6
ENSG00000254682	---	1	1	0	DDn	2	---	11	71159720	71163203	+	680	5.34459e-07	6.69867e-05	0.0309479	4.71386	6.80196	4.59542	5.37042	1.24117	6.15581	10.7676	27.6534	14.8589	11.3177	2.76681	2.76681	9.48853	0	2	2
ENSG00000254685	FPGT	1	1	1	DDD	3	fucose-1-phosphate guanylyltransferase	1	74663896	74699770	+	4382	1.44276e-07	2.01795e-05	0.00835429	7.55426	7.71357	9.19085	8.15289	0.90242	18.0186	18.1212	21.6942	19.278	2.09313	2.36456	2.36456	11.1251	3	3	6
ENSG00000255248	MIR100HG	1	1	0	DDn	2	mir-100-let-7a-2 cluster host gene	11	121899063	121987031	-	7117	3.72507e-07	4.90227e-05	0.02157	38.98	55.4676	38.7329	44.3935	9.59124	49.8877	95.5957	102.244	82.5757	28.5032	1.86009	1.86009	38.1823	3	3	6
ENSG00000255571	MIR9-3HG	1	1	0	DDn	2	MIR9-3 host gene	15	89904810	89939471	+	5018	3.06307e-05	0.00233378	1	6.76862	8.76542	8.00917	7.84773	1.00814	10.0673	11.6212	26.1803	15.9563	8.8883	2.03323	2.03323	8.10853	3	3	6
ENSG00000255794	RMST	1	1	1	DDD	3	rhabdomyosarcoma 2 associated transcript (non-protein coding)	12	97825431	97958813	+	5166	8.34641e-14	4.55942e-11	4.83299e-09	11.2407	7.71357	5.31756	8.09062	2.97953	20.7759	27.1161	44.2588	30.7169	12.1485	3.79661	3.79661	22.6263	2	3	5
ENSG00000256304	CCDC150P1	0	1	0	nUn	1	coiled-coil domain containing 150 pseudogene 1	12	122806669	122808883	-	2215	0.000312213	0.016466	1	16.8007	17.1101	12.342	15.4176	2.66803	12.8887	8.53533	2.41046	7.94484	5.26403	0.51531	-1.94058	7.47275	3	2	5
ENSG00000257151	PWAR6	0	1	0	nUn	1	Prader Willi/Angelman region RNA 6	15	25277020	25281637	+	4618	0.000578942	0.0272329	1	54.8741	97.5416	63.6795	72.0317	22.5266	42.1929	54.3635	47.3388	47.9651	6.10938	0.665888	-1.50175	24.0666	3	3	6
ENSG00000258486	---	1	1	1	UUU	3	---	14	50053297	50053596	+	300	0.00247107	0.0871952	1	8.70251	8.13431	8.60001	8.47894	0.30283	4.42449	6.49998	3.14699	4.69049	1.69225	0.553193	-1.80769	3.78845	3	0	3
ENSG00000260261	---	1	1	1	DDD	3	---	3	195676059	195679566	-	3508	0.00667769	0.18807	1	5.1369	4.90863	3.3481	4.46454	0.973584	6.54055	6.10604	10.3784	7.67499	2.35127	1.7191	1.7191	3.21045	0	2	2
ENSG00000260852	FBXL19-AS1	1	1	1	DDD	3	FBXL19 antisense RNA 1 (head to head)	16	30930640	30934590	-	3951	3.17678e-05	0.00241406	1	11.2407	8.76542	7.02444	9.0102	2.11878	13.017	15.4292	24.9751	17.8071	6.32374	1.97633	1.97633	8.7969	3	3	6
ENSG00000260912	---	1	1	1	UUU	3	---	9	19453207	19455171	+	1965	0.000464009	0.0227121	1	7.9773	11.0795	8.66566	9.24081	1.62911	5.32221	5.31816	3.41482	4.68507	1.10006	0.506997	-1.9724	4.55575	3	0	3
ENSG00000260947	---	1	1	0	DDn	2	---	9	33697457	33700984	+	3528	0.0201672	0.404637	1	7.9773	6.38122	5.64581	6.66811	1.19193	7.82301	9.91411	12.9228	10.22	2.5636	1.53266	1.53266	3.55185	1	3	4
ENSG00000261069	---	1	1	1	UUU	3	---	15	25332808	25334043	+	1236	0.000736185	0.0332498	1	11.7846	11.5002	12.5389	11.9413	0.536781	8.0795	6.56564	4.82093	6.48869	1.63065	0.543383	-1.84032	5.45258	3	2	5
ENSG00000261088	---	1	1	1	DDD	3	---	16	66923072	66924996	+	1925	0.0282573	0.49931	1	4.65342	5.89036	4.66107	5.06829	0.711948	6.02756	7.74745	9.5749	7.7833	1.77394	1.53569	1.53569	2.71502	0	2	2
ENSG00000261496	MAPK10	1	1	1	DDD	3	mitogen-activated protein kinase 10	4	86933449	86935027	-	1579	0.0167614	0.358143	1	5.74124	5.53974	3.67634	4.98577	1.13847	7.43827	7.55048	8.90532	7.96469	0.816541	1.59748	1.59748	2.97892	0	3	3
ENSG00000261604	---	1	1	0	DDn	2	---	5	43287703	43290941	+	2497	0.0165711	0.354864	1	4.83473	5.46962	7.81222	6.03886	1.56825	7.56652	8.40401	12.3871	9.45254	2.57567	1.56529	1.56529	3.41369	1	3	4
ENSG00000261655	GPR20	1	1	1	DDD	3	G protein-coupled receptor 20	8	142363503	142365465	-	1963	1.03075e-07	1.49588e-05	0.00596858	2.59866	3.0153	1.44428	2.35275	0.813872	3.78326	6.95957	13.4584	8.06708	4.93175	3.42879	3.42879	5.71434	0	2	2
ENSG00000261824	LINC00662	1	1	1	UUU	3	long intergenic non-protein coding RNA 662	19	28175488	28284848	-	7958	1.17388e-06	0.000131988	0.0679736	13.8998	17.8113	21.3359	17.6824	3.71971	6.28406	6.56564	10.7801	7.87661	2.51846	0.44545	-2.24492	9.80575	3	2	5
ENSG00000262246	CORO7/CORO7-PAM16	1	1	1	UUU	3	coronin 7	16	4404543	4475706	-	8793	0.00549681	0.16157	1	6.58731	7.43307	8.00917	7.34319	0.715177	5.38633	3.47979	3.68265	4.18292	1.04711	0.569633	-1.75551	3.16026	3	0	3
ENSG00000263072	ZNF213-AS1	1	1	0	DDn	2	ZNF213 antisense RNA 1 (head to head)	16	3166043	3184883	-	3276	0.0115969	0.278523	1	12.1472	7.36295	7.28703	8.93241	2.78439	11.5421	13	16.6724	13.7382	2.64358	1.53801	1.53801	4.80575	3	3	6
ENSG00000263874	LINC00672	1	1	1	UUU	3	long intergenic non-protein coding RNA 672	17	37081421	37084310	+	2365	7.57075e-05	0.00497035	1	19.7015	19.9851	20.2199	19.9688	0.259566	11.8628	11.1616	9.1062	10.7102	1.43265	0.536344	-1.86447	9.25866	3	3	6
ENSG00000264112	SRSF1	1	1	0	UUn	2	serine/arginine-rich splicing factor 1	17	56066400	56072211	-	5812	7.06272e-07	8.52014e-05	0.0408967	29.794	62.4799	26.7191	39.6643	19.8186	20.0705	23.308	15.1993	19.5259	4.08168	0.49228	-2.03137	20.1384	3	3	6	Predicted
ENSG00000265579	---	1	1	1	UUU	3	---	18	70410991	70413196	-	2206	0.000188386	0.0107791	1	7.79599	11.36	11.8168	10.3243	2.20142	7.2459	4.39898	3.6157	5.08686	1.91036	0.492709	-2.0296	5.2374	3	1	4
ENSG00000266709	MGC12916	1	1	1	DDD	3	uncharacterized protein MGC12916	17	14207171	14208822	+	1652	0.000314849	0.0165288	1	5.1369	3.2958	3.93894	4.12388	0.934379	10.1314	7.94442	7.29835	8.45807	1.48475	2.051	2.051	4.33419	0	3	3
ENSG00000267194	---	1	1	0	DDn	2	---	17	67547499	67550002	+	2504	0.00104017	0.0441512	1	7.55426	11.8508	4.92367	8.10959	3.49682	11.0292	17.0707	14.4628	14.1875	3.03014	1.74948	1.74948	6.07794	2	3	5
ENSG00000267473	---	1	1	1	UUU	3	---	19	38888821	38890521	+	1701	0.000231963	0.0127316	1	7.61469	10.5886	9.2565	9.15327	1.48965	4.48861	4.00504	4.88788	4.46051	0.442094	0.487313	-2.05207	4.69276	3	0	3
ENSG00000268205	---	0	1	0	nUn	1	---	19	57815673	57819930	+	4258	0.0142645	0.320274	1	7.01035	38.7782	7.22138	17.67	18.2806	6.66879	15.101	10.4453	10.7384	4.22371	0.607718	-1.6455	6.93161	3	3	6
ENSG00000268471	DKFZP434I0714	1	1	0	DDn	2	uncharacterized protein DKFZP434I0714	4	153457416	153460415	+	3000	0.0249049	0.459128	1	7.67513	4.62814	6.69619	6.33315	1.5556	8.0795	8.07573	12.7219	9.62571	2.68137	1.51989	1.51989	3.29256	2	3	5
ENSG00000269190	FBXO17	1	1	1	UUU	3	F-box protein 17	19	39432044	39466550	-	4957	0.00150541	0.0591391	1	17.2841	20.1955	19.629	19.0362	1.54356	13.2093	10.5707	10.914	11.5647	1.43462	0.607509	-1.64607	7.47154	3	3	6	Predicted
ENSG00000269821	KCNQ1OT1	1	1	1	DDD	3	KCNQ1 opposite strand/antisense transcript 1 (non-protein coding)	11	2629558	2721224	-	91667	0.000299456	0.0158937	1	4.71386	4.55802	4.72672	4.6662	0.0939091	8.01538	6.69695	13.4584	9.39025	3.58428	2.0124	2.0124	4.72405	0	3	3
ENSG00000269825	ZNF83	0	1	0	nUn	1	zinc finger protein 83	19	53153690	53156537	-	2848	0.0288028	0.506169	1	9.42771	3.85678	11.4886	8.25769	3.94813	9.23371	3.47979	3.34787	5.35379	3.36076	0.64834	-1.5424	2.9039	2	1	3
ENSG00000269834	ZNF528-AS1	1	1	1	DDD	3	ZNF528 antisense RNA 1	19	52892095	52901019	-	4160	0.000626673	0.02917	1	20.185	16.479	14.7054	17.1231	2.79602	21.8018	25.9343	35.9561	27.8974	7.27847	1.62922	1.62922	10.7743	3	3	6
ENSG00000269837	IPO5P1	1	1	1	DDD	3	importin 5 pseudogene 1	19	23437855	23440741	-	2887	0.00134314	0.0540476	1	24.8988	17.4607	20.0886	20.816	3.77205	36.6784	31.2524	28.9256	32.2854	3.9783	1.55099	1.55099	11.4694	3	3	6
ENSG00000269958	---	1	1	0	UUn	2	---	14	104162690	104163500	+	811	0.0229875	0.439159	1	7.67513	9.67702	8.9939	8.78202	1.01763	8.72073	4.59594	3.74961	5.68876	2.65964	0.647774	-1.54375	3.09326	3	1	4
ENSG00000270246	---	1	1	0	UUn	2	---	15	25287065	25287575	+	511	0.0201115	0.404079	1	6.70818	3.64641	8.53436	6.29632	2.46986	4.68098	2.82322	4.15135	3.88519	0.957052	0.617057	-1.6206	2.41113	2	0	2
ENSG00000270504	---	1	1	1	UUU	3	---	6	3751345	3754105	+	2761	2.70419e-08	4.47389e-06	0.00156586	12.5703	17.2503	13.7206	14.5138	2.43875	5.89932	5.44948	4.62005	5.32295	0.648949	0.366752	-2.72664	9.1908	3	0	3
ENSG00000271270	TMCC1-AS1	1	1	1	DDD	3	TMCC1 antisense RNA 1 (head to head)	3	129612714	129637418	+	4623	0.0145359	0.324982	1	8.76294	5.82024	6.36795	6.98371	1.56501	11.991	8.2727	12.3871	10.8836	2.26976	1.55843	1.55843	3.89989	1	3	4
ENSG00000271369	---	1	1	1	DDD	3	---	11	34731147	34731708	+	562	8.47255e-15	5.70469e-12	4.90603e-10	3.14257	3.36592	2.03512	2.84787	0.712668	9.49021	16.6111	19.8863	15.3292	5.31528	5.38269	5.38269	12.4813	0	3	3
ENSG00000271975	---	1	1	0	UUn	2	---	8	125318430	125320617	-	2188	0.0128629	0.299367	1	10.4551	18.3022	12.6702	13.8092	4.04563	7.11765	9.19189	10.8471	9.05221	1.86863	0.655521	-1.5255	4.75697	3	3	6
ENSG00000272106	---	1	1	1	DDD	3	---	1	1549138	1551175	-	2038	0.00404952	0.128416	1	8.46077	8.97579	7.09008	8.17555	0.97467	10.8368	12.803	16.6054	13.4151	2.93262	1.64088	1.64088	5.23952	3	3	6
ENSG00000272405	BCAN	1	1	1	UUU	3	brevican	1	156611458	156614679	-	3222	5.85283e-08	8.98961e-06	0.00338908	29.0688	22.6498	27.2443	26.321	3.30759	17.5697	8.79795	7.76705	11.3782	5.38669	0.432288	-2.31327	14.9427	3	3	6
ENSG00000272761	---	1	1	0	UUn	2	---	3	112315641	112320749	-	5109	0.000175192	0.0101041	1	16.4381	14.5155	13.7863	14.9133	1.36991	11.7986	8.33836	3.14699	7.76133	4.35459	0.52043	-1.92149	7.15196	3	2	5
ENSG00000272796	---	1	1	1	DDD	3	---	1	23243175	23247993	+	4819	0.00019157	0.0109111	1	6.34558	4.34765	3.0855	4.59291	1.64382	7.2459	9.38886	11.7845	9.47308	2.27047	2.06255	2.06255	4.88018	1	3	4
ENSG00000272841	---	1	1	1	DDD	3	---	6	161411350	161413374	-	2025	9.36114e-08	1.36883e-05	0.00542057	6.88948	6.38122	6.0397	6.4368	0.427609	12.5681	18.0555	18.0115	16.2117	3.15552	2.5186	2.5186	9.77491	1	3	4
ENSG00000273329	---	1	1	1	DDD	3	---	7	129244389	129251471	-	7083	0.0013059	0.052806	1	9.24641	4.83851	5.18627	6.42373	2.45069	9.61845	11.2272	13.7932	11.5463	2.10559	1.79744	1.79744	5.12257	1	3	4
ENSG00000273373	---	1	1	0	DDn	2	---	1	110912776	110915625	+	2850	0.0121121	0.287556	1	6.04341	8.90566	3.41374	6.12094	2.74678	8.27187	9.58583	11.3827	9.74681	1.56167	1.59237	1.59237	3.62588	2	3	5

## Sheet: Table S4
Table S4: DEGs identified in differentiated cells. EdgeR values are used as reference. Genes belonging to the Cell Cycle, Neuronal Modules and those overlapped with SFARI database are indicated by separate columns. Validated (in blue) and predicted targets (in red) of miR-146a are indicated also by separate column.
Ensembl	Gene	DeSeq2	EdgeR	Limma	Profils	Total	Nom	Chr	Start	End	Strand	Length	pval	pval_BH	pval_Bonf	miR-Mut_Diff_1	miR-Mut_Diff_2	miR-Mut_Diff_3	Moy miR-Mut_Diff	STD	miR-146a_Diff_1	miR-146a_Diff_2	miR-146a_Diff_3	Moy miR-146a_Diff	STD	Ratio	Fold Change	Delta	Flags Mut	Flags miR-146a	Flags_tot	Module	SFARI	Target	Overlapped with Voineagu 2012
ENSG00000162706	CADM3	1	1	1	UUU	3	cell adhesion molecule 3	1	159141399	159173103	+	3896	2.51785e-11	2.31422e-08	1.45796e-06	68.5444	62.584	70.8776	67.3353	4.27697	26.7802	26.4596	30.9354	28.0584	2.49672	0.416697	-2.39983	39.2769	3	3	6				Yes
ENSG00000141668	CBLN2	1	1	1	UUU	3	cerebellin 2 precursor	18	70203915	70305756	-	5593	1.31633e-13	2.82304e-10	7.62221e-09	21.4954	11.3957	14.6643	15.8518	5.15351	0.459464	0	0.0635224	0.174329	0.248969	0.0109974	-90.9306	15.6775	3	0	3				Yes
ENSG00000140937	CDH11	1	1	1	UUU	3	cadherin 11	16	64977656	65160015	-	9920	5.79335e-06	0.000571488	0.335464	60.4916	40.5318	50.0091	50.3442	9.98411	29.7339	23.6851	32.9681	28.7957	4.71211	0.571977	-1.74832	21.5484	3	3	6		Yes		Yes
ENSG00000172346	CSDC2	1	1	1	DDD	3	cold shock domain containing C2	22	41956767	41973745	+	3250	6.57558e-05	0.00404203	1	8.49672	7.6382	10.9669	9.03395	1.72816	13.587	15.8352	19.1203	16.1808	2.78277	1.79111	1.79111	7.14687	3	3	6				Yes
ENSG00000142227	EMP3	1	1	1	DDD	3	epithelial membrane protein 3	19	48824766	48833810	+	1667	0.00172705	0.0586883	1	6.53106	6.03665	5.7028	6.09017	0.416717	9.18928	8.52663	11.5611	9.759	1.59543	1.60242	1.60242	3.66883	1	3	4				Yes
ENSG00000135063	FAM189A2	1	1	1	DDD	3	family with sequence similarity 189 member A2	9	71939488	72007371	+	4015	7.85001e-10	4.28825e-07	4.54555e-05	0.7609	0.923976	1.62937	1.10475	0.461594	6.30122	7.03785	10.9894	8.10949	2.52111	7.34057	7.34057	7.00474	0	2	2				Yes
ENSG00000111913	FAM65B	1	1	1	DDD	3	family with sequence similarity 65 member B	6	24797601	25042238	-	7697	8.66392e-05	0.00504712	1	51.1705	63.0152	78.5231	64.2363	13.7171	82.1784	96.2291	115.357	97.9214	16.6538	1.52439	1.52439	33.6852	3	3	6				Yes
ENSG00000137142	IGFBPL1	1	1	1	UUU	3	insulin like growth factor binding protein-like 1	9	38408991	38424444	-	1093	3.48451e-05	0.00239348	1	115.974	106.442	103.026	108.481	6.71018	86.9044	73.1531	55.5821	71.8799	15.6999	0.662605	-1.5092	36.6009	3	3	6				Yes
ENSG00000066583	ISOC1	1	1	1	UUU	3	isochorismatase domain containing 1	5	128430444	128449721	+	1940	0.00170168	0.0580648	1	20.2907	18.9107	15.855	18.3521	2.26996	15.3592	11.7072	8.38496	11.8171	3.48843	0.64391	-1.55301	6.53501	3	3	6				Yes
ENSG00000077684	JADE1	1	1	1	UUU	3	jade family PHD finger 1	4	129730779	129796379	+	9110	1.88575e-05	0.00143866	1	55.3555	59.4425	49.7585	54.8521	4.86159	37.7417	39.2496	28.204	35.0651	5.98954	0.639265	-1.5643	19.7871	3	3	6				Yes
ENSG00000125869	LAMP5	1	1	1	UUU	3	lysosomal associated membrane protein family member 5	20	9495005	9511171	+	2042	7.57657e-07	0.000112782	0.0438721	11.6037	5.11267	8.8362	8.51753	3.25724	3.21625	1.08275	0.952837	1.75061	1.27094	0.20553	-4.86546	6.76692	2	0	2				Yes
ENSG00000104722	NEFM	1	1	1	UUU	3	neurofilament, medium polypeptide	8	24770525	24776607	+	4377	2.55577e-09	1.03491e-06	0.000147992	1058.6	785.072	746.878	863.518	170.024	404.657	236.783	179.07	273.503	117.191	0.316731	-3.15725	590.014	3	3	6				Yes
ENSG00000188580	NKAIN2	1	1	1	DDD	3	Na+/K+ transporting ATPase interacting 2	6	124125286	125146803	+	4076	9.84735e-06	0.000866582	0.570211	29.041	29.3824	31.8981	30.1072	1.56032	42.0738	44.731	58.6947	48.4998	8.92845	1.61091	1.61091	18.3927	3	3	6				Yes
ENSG00000175352	NRIP3	1	1	1	DDD	3	nuclear receptor interacting protein 3	11	9002123	9025596	-	4123	7.58219e-06	0.000699119	0.439047	30.1824	16.9396	20.6178	22.5799	6.83596	60.0585	39.7233	36.9701	45.584	12.6107	2.01878	2.01878	23.004	3	3	6				Yes
ENSG00000119938	PPP1R3C	1	1	1	DDD	3	protein phosphatase 1 regulatory subunit 3C	10	93388199	93392811	-	2524	2.04542e-07	3.85798e-05	0.011844	6.40424	4.68148	4.5121	5.19928	1.04696	12.7337	12.1809	14.3561	13.0902	1.13056	2.5177	2.5177	7.89096	1	3	4				Yes
ENSG00000188643	S100A16	1	1	1	DDD	3	S100 calcium binding protein A16	1	153579362	153585621	-	1701	7.00955e-05	0.00425459	1	12.6817	16.7548	16.9204	15.4523	2.40085	22.0543	25.7152	27.3147	25.0281	2.69667	1.6197	1.6197	9.57578	3	3	6				Yes
ENSG00000104332	SFRP1	1	1	1	UUU	3	secreted frizzled-related protein 1	8	41119481	41167016	-	4757	3.29408e-06	0.000361942	0.190744	277.348	203.521	175.909	218.926	52.4446	142.171	92.9809	58.3771	97.8431	42.1082	0.446923	-2.23752	121.083	3	3	6			Predicted	Yes
ENSG00000091664	SLC17A6	1	1	1	UUU	3	solute carrier family 17 member 6	11	22359643	22401049	+	4219	2.76213e-10	1.7198e-07	1.59941e-05	18.325	14.1676	15.291	15.9279	2.15061	4.85719	3.5866	2.92203	3.78861	0.983268	0.23786	-4.20415	12.1393	3	0	3				Yes
ENSG00000144339	TMEFF2	1	1	1	UUU	3	transmembrane protein with EGF like and two follistatin like domains 2	2	192813769	193060435	-	6632	1.28735e-08	3.96511e-06	0.00074544	107.667	73.9181	73.3843	84.9899	19.641	45.6182	35.5276	34.6197	38.5885	6.1048	0.454036	-2.20247	46.4014	3	3	6				Yes
ENSG00000151789	ZNF385D	1	1	1	UUU	3	zinc finger protein 385D	3	21459915	22414812	-	7420	3.7481e-06	0.000401915	0.217034	22.0027	15.7076	18.7378	18.816	3.14828	11.4866	8.05293	6.98747	8.84233	2.35115	0.469937	-2.12795	9.97368	3	3	6				Yes
ENSG00000101224	CDC25B	1	1	1	UUU	3	cell division cycle 25B	20	3767578	3786762	+	4149	7.77736e-06	0.000713705	0.450348	33.6698	38.0678	32.6501	34.7959	2.87907	22.9076	21.7903	15.3089	20.0023	4.10277	0.574845	-1.7396	14.7937	3	3	6	Cell Cycle			Yes
ENSG00000129534	MIS18BP1	1	1	1	UUU	3	MIS18 binding protein 1	14	45672393	45722743	-	6250	1.89918e-05	0.00144639	1	30.9433	55.0074	38.4782	41.4763	12.309	20.3477	25.4446	10.6082	18.8002	7.53824	0.453275	-2.20617	22.6761	3	3	6	Cell Cycle			Yes
ENSG00000165029	ABCA1	1	1	1	DDD	3	ATP binding cassette subfamily A member 1	9	107543283	107690518	-	11350	2.84151e-07	5.1418e-05	0.0164537	68.9883	61.7832	57.78	62.8505	5.67985	106.071	109.019	90.5195	101.87	9.93953	1.62083	1.62083	39.0192	3	3	6	Neuronal			Yes
ENSG00000164199	ADGRV1	1	1	1	DDD	3	adhesion G protein-coupled receptor V1	5	89825161	90460038	+	23499	4.48538e-10	2.62349e-07	2.59726e-05	378.421	422.442	440.995	413.953	32.1394	695.301	965.675	1178.02	946.333	241.942	2.28609	2.28609	532.38	3	3	6	Neuronal			Yes
ENSG00000182718	ANXA2	1	1	1	DDD	3	annexin A2	15	60639333	60695082	-	8822	4.52218e-14	1.19026e-10	2.61857e-09	1.5218	1.53996	1.50403	1.52193	0.0179635	15.3592	13.196	16.2617	14.939	1.5755	9.8158	9.8158	13.4171	0	3	3	Neuronal			Yes
ENSG00000172137	CALB2	1	1	1	DDD	3	calbindin 2	16	71392616	71424341	+	1703	3.60419e-13	6.52179e-10	2.087e-08	1.71203	1.35517	1.62937	1.56552	0.186802	11.6835	15.9705	19.3108	15.655	3.82343	9.99984	9.99984	14.0894	0	3	3	Neuronal			Yes
ENSG00000109881	CCDC34	1	1	1	UUU	3	coiled-coil domain containing 34	11	27352374	27385415	-	3733	0.000453054	0.0199045	1	21.4954	28.8897	23.8765	24.7539	3.77438	18.2473	17.1209	13.7844	16.3842	2.32088	0.661884	-1.51084	8.36968	3	3	6	Neuronal			Yes
ENSG00000145920	CPLX2	1	1	1	UUU	3	complexin 2	5	175223313	175311023	+	7099	6.23785e-07	9.64985e-05	0.0361203	566.11	390.288	376.573	444.323	105.693	298.586	206.94	180.785	228.77	61.8603	0.514874	-1.94222	215.553	3	3	6	Neuronal			Yes
ENSG00000119326	CTNNAL1	1	1	1	UUU	3	catenin alpha like 1	9	111704851	111775809	-	3129	0.000199777	0.0100592	1	44.5761	46.5068	39.6689	43.5839	3.52526	36.4946	25.2415	18.9297	26.8886	8.89753	0.616938	-1.62091	16.6953	3	3	6	Neuronal			Yes
ENSG00000134769	DTNA	1	1	1	DDD	3	dystrobrevin alpha	18	32073254	32471808	+	12646	4.81496e-05	0.00311183	1	25.4267	28.3353	26.5086	26.7569	1.47007	35.0506	43.0392	43.2588	40.4495	4.67692	1.51174	1.51174	13.6926	3	3	6	Neuronal		Predicted	Yes
ENSG00000162374	ELAVL4	1	1	1	UUU	3	ELAV like neuron-specific RNA binding protein 4	1	50513686	50669458	+	6936	7.22745e-13	1.10133e-09	4.18505e-08	96.3807	86.669	90.4301	91.1599	4.89681	30.1934	26.5273	36.2713	30.9973	4.92151	0.340032	-2.9409	60.1626	3	3	6	Neuronal			Yes
ENSG00000196482	ESRRG	1	1	1	UUU	3	estrogen related receptor gamma	1	216676588	217311097	-	10880	1.53728e-06	0.000197586	0.0890164	63.2815	52.9746	57.404	57.8867	5.17037	38.3981	35.3246	35.8267	36.5165	1.64876	0.630826	-1.58522	21.3703	3	3	6	Neuronal			Yes
ENSG00000102678	FGF9	1	1	1	UUU	3	fibroblast growth factor 9	13	22245522	22278637	+	4539	0.000399765	0.0179445	1	14.4571	13.5517	15.291	14.4333	0.869927	10.3051	7.71457	8.7661	8.9286	1.3029	0.618613	-1.61652	5.50466	3	3	6	Neuronal			Yes
ENSG00000128683	GAD1	1	1	1	UUU	3	glutamate decarboxylase 1	2	171669723	171717661	+	8242	5.51945e-05	0.00348532	1	32.3383	18.2331	22.3725	24.3146	7.25034	16.4751	7.71457	10.9894	11.7263	4.4265	0.482275	-2.07351	12.5883	3	3	6	Neuronal	Yes	Predicted	Yes
ENSG00000106211	HSPB1	1	1	1	DDD	3	heat shock protein family B (small) member 1	7	75931861	75933612	+	1634	2.5467e-09	1.03491e-06	0.000147466	6.34083	6.46783	8.20952	7.00606	1.04416	18.5098	19.0157	22.741	20.0889	2.31073	2.86736	2.86736	13.0828	3	3	6	Neuronal			Yes
ENSG00000082781	ITGB5	1	1	1	DDD	3	integrin subunit beta 5	3	124480795	124620265	-	6447	2.24542e-09	9.49061e-07	0.000130021	19.8468	21.3131	22.8112	21.3237	1.48222	41.0236	64.4911	82.071	62.5286	20.594	2.93235	2.93235	41.2049	3	3	6	Neuronal			Yes
ENSG00000147862	NFIB	1	1	1	DDD	3	nuclear factor I B	9	14081842	14398982	-	10508	1.45621e-07	2.90765e-05	0.00843219	30.0556	37.6982	38.9796	35.5778	4.82511	53.7573	82.4918	104.05	80.0996	25.2314	2.25139	2.25139	44.5218	3	3	6	Neuronal			Yes
ENSG00000175426	PCSK1	1	1	1	UUU	3	proprotein convertase subtilisin/kexin type 1	5	95726119	95769847	-	5307	2.52982e-08	6.75066e-06	0.00146489	25.8072	13.3669	18.1738	19.1159	6.27346	6.9576	3.45126	4.89123	5.10003	1.76247	0.266795	-3.7482	14.0159	3	1	4	Neuronal			Yes
ENSG00000141314	RHBDL3	1	1	1	UUU	3	rhomboid, veinlet-like 3 (Drosophila)	17	30593195	30651680	+	5404	1.08323e-10	7.84053e-08	6.27243e-06	152.751	119.008	115.184	128.981	20.6738	57.7612	37.6931	34.7468	43.4004	12.5238	0.336487	-2.97189	85.5806	3	3	6	Neuronal			Yes
ENSG00000198963	RORB	1	1	1	UUU	3	RAR related orphan receptor B	9	77112281	77308093	+	9591	8.41461e-10	4.51155e-07	4.87248e-05	17.2471	14.722	15.3537	15.7743	1.31401	3.80699	4.87236	5.27236	4.65057	0.757445	0.29482	-3.3919	11.1237	3	0	3	Neuronal			Yes
ENSG00000130066	SAT1	1	1	1	DDD	3	spermidine/spermine N1-acetyltransferase 1	X	23801290	23804343	+	2498	5.6758e-05	0.00357236	1	17.3105	17.9867	20.1791	18.4921	1.49961	24.2203	28.8958	42.0519	31.7227	9.24577	1.71547	1.71547	13.2305	3	3	6	Neuronal			Yes
ENSG00000125398	SOX9	1	1	1	DDD	3	SRY-box 9	17	70117161	70122561	+	3935	3.89854e-11	3.17615e-08	2.25745e-06	56.4334	59.6273	88.174	68.0782	17.4766	166.785	184.473	202.192	184.483	17.7032	2.70987	2.70987	116.405	3	3	6	Neuronal			Yes
ENSG00000034063	---	1	1	1	UUU	3	---	19	4903092	4962165	+	5144	7.16585e-06	0.000668361	0.414939	72.3489	64.124	56.2133	64.2287	8.06832	44.9618	27.8131	18.358	30.3776	13.4861	0.47296	-2.11434	33.8511	3	3	6
ENSG00000104725	---	1	1	1	UUU	3	---	8	24808468	24814624	-	4083	2.23264e-08	6.15625e-06	0.00129281	592.551	455.397	487.746	511.898	71.6958	301.474	185.488	150.866	212.609	78.8821	0.415335	-2.40769	299.289	3	3	6
ENSG00000152042	---	1	1	1	DDD	3	---	1	146032647	146082765	-	6864	0.00309292	0.0932303	1	5.19948	5.97505	4.88811	5.35421	0.559744	7.08888	8.45896	9.9095	8.48578	1.4105	1.58488	1.58488	3.13157	0	3	3
ENSG00000187951	---	1	1	1	UUU	3	---	15	30916697	31065196	+	9184	2.36041e-05	0.00172357	1	19.5298	28.9513	23.1245	23.8685	4.7546	10.7646	15.9028	6.73338	11.1336	4.59586	0.466456	-2.14383	12.7349	3	3	6
ENSG00000198580	---	1	1	1	DDD	3	---	7	6713376	6715991	+	1456	3.97615e-11	3.17615e-08	2.30239e-06	1.14135	0.615984	0.689349	0.815561	0.284516	6.82632	6.49648	7.74974	7.02418	0.649634	8.6127	8.6127	6.20862	0	2	2
ENSG00000203849	---	1	1	1	UUU	3	---	1	142620645	142729967	-	7490	0.000858625	0.0334806	1	6.53106	6.71423	7.64551	6.9636	0.597611	2.75678	4.33099	4.70066	3.92948	1.03227	0.564288	-1.77214	3.03412	3	0	3
ENSG00000222000	---	1	1	1	DDD	3	---	2	98947852	98972468	-	1164	0.000841007	0.0329044	1	4.81903	4.18869	4.95078	4.65284	0.407321	9.3862	7.44388	6.98747	7.93918	1.27376	1.70631	1.70631	3.28635	0	3	3
ENSG00000224086	---	1	1	0	UUn	2	---	22	22292609	22297799	+	3981	0.00948911	0.219748	1	14.6473	8.31579	8.77353	10.5789	3.5308	8.72982	6.56415	5.33589	6.87662	1.71841	0.650033	-1.53838	3.70226	3	1	4
ENSG00000226684	---	1	1	1	DDD	3	---	6	97731179	97757924	+	882	5.04444e-05	0.00323118	1	4.31177	4.12709	5.01345	4.4841	0.467633	9.58311	9.67705	7.11451	8.79156	1.45312	1.96061	1.96061	4.30745	0	3	3
ENSG00000226958	---	1	1	0	UUn	2	---	X	108297361	108297792	-	432	0.000223303	0.01108	1	23.144	34.2487	66.4282	41.2737	22.4809	23.4327	20.7075	18.2309	20.7904	2.60185	0.50372	-1.98523	20.4833	3	3	6
ENSG00000228798	---	1	1	0	DDn	2	---	21	18003146	18013002	+	649	0.00624554	0.16026	1	8.11627	10.1021	13.411	10.5431	2.67476	9.97694	19.0834	20.4542	16.5049	5.69474	1.56546	1.56546	5.96173	3	3	6
ENSG00000229422	---	1	1	1	UUU	3	---	9	66493572	66494196	-	625	0.000439265	0.0193984	1	9.51125	12.8125	16.5444	12.956	3.51876	9.45183	6.49648	4.57362	6.84064	2.45725	0.527989	-1.89398	6.11539	3	1	4
ENSG00000230850	---	1	1	0	UUn	2	---	1	143119061	143233417	+	3206	0.0138017	0.287684	1	6.40424	9.05497	11.8443	9.10116	2.72031	3.28189	7.71457	6.2252	5.74055	2.25573	0.630749	-1.58542	3.36061	3	1	4
ENSG00000232274	---	1	1	1	UUU	3	---	1	143118704	143211070	-	7509	1.69882e-07	3.3194e-05	0.00983701	32.5919	34.6799	44.2437	37.1718	6.21275	13.6526	17.8653	20.7083	17.4088	3.54992	0.468332	-2.13524	19.7631	3	3	6
ENSG00000233280	---	1	1	1	UUU	3	---	3	97540884	97594132	+	4261	2.40855e-05	0.0017543	1	52.8191	43.7349	46.4371	47.6637	4.6647	31.6374	31.535	31.3166	31.4963	0.163872	0.660803	-1.51331	16.1674	3	3	6
ENSG00000233593	---	1	1	1	UUU	3	---	1	91248543	91317207	-	3898	0.00121578	0.0446417	1	12.428	8.37739	7.58284	9.46275	2.59856	6.36686	4.87236	5.58998	5.60973	0.747446	0.592822	-1.68685	3.85302	3	0	3
ENSG00000234899	---	1	1	1	DDD	3	---	17	70033455	70217977	-	8450	6.69803e-08	1.48601e-05	0.00387849	0.7609	1.29357	1.94271	1.33239	0.591861	4.26645	7.6469	8.70258	6.87198	2.31736	5.15762	5.15762	5.53958	0	2	2
ENSG00000240086	---	1	1	1	DDD	3	---	3	135074909	135158730	-	1364	0.000160608	0.0084392	1	3.36064	4.80468	5.07612	4.41381	0.922114	7.87653	8.05293	8.70258	8.21068	0.435031	1.86022	1.86022	3.79687	0	3	3
ENSG00000254429	---	1	1	1	UUU	3	---	11	74971171	74972069	+	506	0.00519178	0.139958	1	8.94058	6.89902	8.46019	8.09993	1.06739	5.31666	4.66935	5.6535	5.21317	0.500171	0.643606	-1.55374	2.88677	3	0	3
ENSG00000257354	---	1	1	1	DDD	3	---	12	62996532	63007855	+	555	0.0121062	0.26321	1	5.19948	4.61988	3.57208	4.46382	0.82485	7.74525	5.68442	6.7969	6.74219	1.0315	1.51041	1.51041	2.27838	0	2	2
ENSG00000258486	---	1	1	0	UUn	2	---	14	50053297	50053596	+	300	0.0012605	0.0458475	1	5.45312	8.19259	16.043	9.89625	5.49667	5.38229	4.26332	5.27236	4.97266	0.616762	0.502479	-1.99013	4.92359	2	0	2
ENSG00000259436	---	1	1	1	UUU	3	---	19	42656721	42661675	+	1955	6.17879e-09	2.14241e-06	0.000357783	27.4558	21.4363	19.9911	22.9611	3.95906	7.41706	3.72194	1.90567	4.34823	2.80856	0.189374	-5.28056	18.6128	3	1	4
ENSG00000259781	---	1	1	1	UUU	3	---	15	71457109	71457754	-	646	1.26529e-07	2.58894e-05	0.00732669	48.761	56.8553	47.1264	50.9143	5.20964	31.1123	27.204	23.0586	27.125	4.0274	0.532758	-1.87702	23.7893	3	3	6
ENSG00000259953	---	1	1	1	DDD	3	---	9	114794835	114800010	-	4836	0.000460364	0.020195	1	10.5892	12.2581	11.7189	11.5221	0.851686	15.8843	16.5796	21.4706	17.9782	3.04444	1.56032	1.56032	6.45609	3	3	6
ENSG00000261478	---	1	1	1	DDD	3	---	15	90052192	90053647	+	1456	4.27011e-06	0.000445491	0.247261	3.48746	4.25029	7.58284	5.10686	2.17792	9.71438	14.4817	17.3416	13.8459	3.85317	2.71124	2.71124	8.73905	1	3	4
ENSG00000261586	---	1	1	1	UUU	3	---	12	52211683	52213934	+	2094	9.59499e-06	0.000845659	0.555598	26.3779	22.4218	21.9965	23.5987	2.41618	15.228	12.0456	13.3397	13.5377	1.60041	0.573664	-1.74318	10.061	3	3	6
ENSG00000261685	---	1	1	1	DDD	3	---	16	50679720	50683160	+	3441	1.75399e-07	3.3855e-05	0.0101565	9.25762	7.26861	8.39753	8.30792	0.997525	14.2434	25.7829	27.3782	22.4682	7.16738	2.70443	2.70443	14.1602	3	3	6
ENSG00000265150	---	1	1	0	UUn	2	---	14	50329271	50329567	-	297	0.000930633	0.0358913	1	5.51653	9.23976	19.6778	11.478	7.34116	4.85719	4.46633	6.41577	5.24643	1.03136	0.457085	-2.18778	6.2316	2	1	3
ENSG00000265579	---	1	1	1	UUU	3	---	18	70410991	70413196	-	2206	4.12351e-13	7.0227e-10	2.38772e-08	18.1982	17.186	18.8004	18.0615	0.815865	3.01934	3.31591	2.5409	2.95872	0.391047	0.163813	-6.10452	15.1028	3	0	3
ENSG00000267194	---	1	1	1	DDD	3	---	17	67547499	67550002	+	2504	3.16399e-05	0.00221002	1	19.0859	22.4218	26.2579	22.5886	3.58892	36.1008	32.4147	39.0028	35.8394	3.30179	1.58662	1.58662	13.2509	3	3	6
ENSG00000269962	---	1	1	1	UUU	3	---	10	126133808	126134344	-	537	3.99139e-09	1.52053e-06	0.000231121	25.934	17.7403	18.8631	20.8458	4.44212	6.69505	4.46633	2.28681	4.48273	2.20417	0.215042	-4.65025	16.3631	3	1	4
ENSG00000271369	---	1	1	1	DDD	3	---	11	34731147	34731708	+	562	4.67958e-07	7.80896e-05	0.0270971	12.5549	12.3197	13.6616	12.8454	0.716608	23.8921	24.7678	24.3291	24.3297	0.43785	1.89404	1.89404	11.4843	3	3	6
ENSG00000272008	---	1	1	1	DDD	3	---	6	87860877	87865003	-	4127	0.000191772	0.00973229	1	3.10701	4.37349	3.82275	3.76775	0.635029	6.10431	7.78224	7.43213	7.10623	0.885169	1.88607	1.88607	3.33848	0	2	2
ENSG00000154265	ABCA5	1	1	1	DDD	3	ATP binding cassette subfamily A member 5	17	67240452	67323385	-	13161	1.65813e-07	3.26578e-05	0.00960138	20.7979	25.6249	33.7781	26.7337	6.56073	51.1318	50.4154	60.8545	54.1339	5.83123	2.02493	2.02493	27.4002	3	3	6
ENSG00000141338	ABCA8	1	1	1	DDD	3	ATP binding cassette subfamily A member 8	17	66863433	66951533	-	11288	0.000168074	0.00877577	1	15.4716	22.2986	21.5578	19.776	3.74607	25.7956	35.7983	32.3329	31.309	5.07935	1.58318	1.58318	11.5329	3	3	6
ENSG00000069431	ABCC9	1	1	1	UUU	3	ATP binding cassette subfamily C member 9	12	21950335	22094336	-	11421	3.34113e-05	0.00231145	1	18.1982	19.4035	17.6097	18.4038	0.91439	11.4866	11.7749	8.7661	10.6759	1.66017	0.580089	-1.72387	7.72795	3	3	6
ENSG00000120437	ACAT2	1	1	1	UUU	3	acetyl-CoA acetyltransferase 2	6	160181360	160200144	+	4374	1.2009e-11	1.24175e-08	6.95381e-07	120.222	132.252	112.113	121.529	10.1327	54.8731	56.9796	56.0268	55.9598	1.0548	0.460465	-2.17172	65.5693	3	3	6
ENSG00000162836	ACP6	1	1	1	DDD	3	acid phosphatase 6, lysophosphatidic	1	147101453	147142618	-	9166	0.000764867	0.0304815	1	10.5892	12.1349	12.9096	11.8779	1.18137	16.672	18.7451	19.1203	18.1791	1.31861	1.5305	1.5305	6.30119	3	3	6
ENSG00000147174	ACRC	1	1	0	DDn	2	acidic repeat containing	X	70798261	70833433	+	3621	0.00214834	0.0696021	1	3.0436	4.0039	5.07612	4.0412	1.01677	5.11974	6.76717	9.46484	7.11725	2.1936	1.76117	1.76117	3.07605	0	2	2
ENSG00000111058	ACSS3	1	1	1	DDD	3	acyl-CoA synthetase short-chain family member 3	12	81331594	81650533	+	6121	1.61923e-05	0.00127608	0.937617	6.21402	11.7037	10.1522	9.35665	2.82999	15.2936	24.7678	19.3743	19.8119	4.75225	2.11742	2.11742	10.4553	2	3	5	Neuronal
ENSG00000178031	ADAMTSL1	1	1	1	DDD	3	ADAMTS like 1	9	18473892	18910948	+	13172	1.93218e-06	0.000237544	0.111883	21.0516	20.5123	15.479	19.0143	3.07348	28.093	38.3698	48.0865	38.1831	9.99808	2.00813	2.00813	19.1688	3	3	6
ENSG00000185736	ADARB2	1	1	1	UUU	3	adenosine deaminase, RNA specific B2 (inactive)	10	1228073	1779670	-	5698	6.03463e-06	0.000589309	0.349435	18.4518	13.8596	15.4164	15.9093	2.33544	8.92673	5.61675	2.73147	5.75832	3.10006	0.361947	-2.76283	10.151	3	1	4	Neuronal
ENSG00000164742	ADCY1	1	1	1	UUU	3	adenylate cyclase 1 (brain)	7	45613739	45762715	+	13530	1.34791e-06	0.000179427	0.0780508	73.6805	61.1056	61.0387	65.275	7.27949	43.124	41.8888	36.1443	40.3857	3.72473	0.618701	-1.61629	24.8893	3	3	6	Neuronal
ENSG00000181790	ADGRB1	1	1	1	DDD	3	adhesion G protein-coupled receptor B1	8	143530791	143626370	+	7356	2.14114e-07	4.01239e-05	0.0123983	6.53106	7.57661	7.52017	7.20928	0.588033	15.7531	14.4817	22.2329	17.4892	4.157	2.42593	2.42593	10.2799	3	3	6	Neuronal
ENSG00000181026	AEN	1	1	1	UUU	3	apoptosis enhancing nuclease	15	89164527	89175513	+	6018	3.42554e-08	8.66183e-06	0.00198356	71.271	73.6101	77.5831	74.1547	3.19112	40.8267	41.6858	46.7525	43.0883	3.20223	0.58106	-1.72099	31.0664	3	3	6	Neuronal
ENSG00000106546	AHR	1	1	1	DDD	3	aryl hydrocarbon receptor	7	17338246	17385776	+	6661	1.35022e-05	0.00110743	0.781845	7.54559	8.19259	7.77084	7.83634	0.328434	13.5214	13.805	15.69	14.3388	1.17876	1.82978	1.82978	6.50247	3	3	6
ENSG00000063438	AHRR	1	1	1	DDD	3	aryl-hydrocarbon receptor repressor	5	304291	438406	+	7678	3.44577e-08	8.67509e-06	0.00199527	7.35537	9.11657	10.2776	8.9165	1.47134	17.5253	28.0161	36.843	27.4615	9.67081	3.07985	3.07985	18.545	3	3	6			Predicted
ENSG00000129474	AJUBA	1	1	1	UUU	3	ajuba LIM protein	14	23440383	23451851	-	5979	1.72676e-07	3.3553e-05	0.0099988	51.2339	68.9286	70.1883	63.4503	10.5984	32.5563	38.5052	31.8883	34.3166	3.64278	0.540842	-1.84897	29.1337	3	3	6	Neuronal
ENSG00000154027	AK5	1	1	1	DDD	3	adenylate kinase 5	1	77747736	78025651	+	6916	5.70257e-07	8.97302e-05	0.0330207	3.23383	2.64873	4.70011	3.52756	1.05676	9.58311	8.45896	11.434	9.82537	1.50226	2.78532	2.78532	6.29781	0	3	3	Neuronal
ENSG00000162641	AKNAD1	1	1	1	UUU	3	AKNA domain containing 1	1	109358520	109506106	-	5257	1.25071e-05	0.00104656	0.724222	12.9353	17.6172	21.4952	17.3492	4.28621	7.35143	9.74472	8.95666	8.68427	1.21968	0.500557	-1.99777	8.66493	3	3	6
ENSG00000073331	ALPK1	1	1	1	DDD	3	alpha kinase 1	4	113206665	113363776	+	12325	0.000305748	0.0143588	1	3.0436	4.25029	3.57208	3.62199	0.604892	5.25102	8.52663	7.05099	6.94288	1.64048	1.91687	1.91687	3.32089	0	2	2			Predicted
ENSG00000162551	ALPL	1	1	1	UUU	3	alkaline phosphatase, liver/bone/kidney	1	21835858	21904905	+	3014	2.05131e-08	5.77559e-06	0.00118781	18.2616	17.186	10.9669	15.4715	3.93798	5.44793	4.60167	2.98555	4.34505	1.25109	0.280843	-3.56071	11.1264	3	0	3	Neuronal
ENSG00000136859	ANGPTL2	1	1	0	DDn	2	angiopoietin like 2	9	129849611	129885162	-	3889	0.000293346	0.0138663	1	18.8323	22.9146	23.3752	21.7074	2.50053	24.6798	42.7685	35.509	34.3191	9.10288	1.58099	1.58099	12.6117	3	3	6			Predicted
ENSG00000180071	ANKRD18A	1	1	1	UUU	3	ankyrin repeat domain 18A	9	38540566	38620657	-	7282	0.00382189	0.109395	1	8.17968	6.83743	7.64551	7.5542	0.675767	6.30122	4.39866	3.17612	4.62533	1.57483	0.612286	-1.63322	2.92887	3	0	3	Neuronal
ENSG00000198483	ANKRD35	1	1	1	DDD	3	ankyrin repeat domain 35	1	145549230	145568526	+	3342	1.09234e-05	0.000942649	0.632517	1.71203	2.64873	2.9454	2.43539	0.643771	4.529	7.44388	7.30508	6.42599	1.6443	2.63859	2.63859	3.9906	0	2	2
ENSG00000011426	ANLN	1	1	1	UUU	3	anillin actin binding protein	7	36429415	36493400	+	6012	1.58164e-06	0.000202262	0.0915848	35.6989	54.8842	41.1729	43.9187	9.88298	22.2512	22.9407	10.8623	18.6847	6.78317	0.42544	-2.35051	25.2339	3	3	6	Cell Cycle
ENSG00000171714	ANO5	1	1	1	DDD	3	anoctamin 5	11	22214722	22304903	+	6900	5.66973e-12	6.43737e-09	3.28306e-07	0.507267	0.862378	0.376009	0.581884	0.251624	6.9576	7.44388	7.24156	7.21435	0.244282	12.3982	12.3982	6.63246	0	3	3
ENSG00000011201	ANOS1	1	1	1	DDD	3	anosmin 1	X	8496915	8700227	-	7131	7.86711e-15	2.80291e-11	4.55545e-10	24.7927	21.5594	29.1407	25.1643	3.80425	113.488	153.344	199.588	155.473	43.0894	6.17833	6.17833	130.309	3	3	6
ENSG00000196975	ANXA4	1	1	1	DDD	3	annexin A4	2	69871557	70053596	+	9946	0.00774217	0.189001	1	5.70675	6.09824	5.64013	5.81504	0.247513	9.05801	7.91759	9.27428	8.74996	0.72892	1.50471	1.50471	2.93492	0	3	3
ENSG00000128335	APOL2	1	1	0	DDn	2	apolipoprotein L2	22	36622256	36636000	-	3477	0.00162125	0.0559258	1	8.3699	12.1349	11.0296	10.5115	1.93523	11.9461	19.8278	17.9133	16.5624	4.11086	1.57565	1.57565	6.05094	3	3	6
ENSG00000120318	ARAP3	1	1	1	UUU	3	ArfGAP with RhoGAP domain, ankyrin repeat and PH domain 3	5	141032968	141061788	-	6186	1.41651e-06	0.000185153	0.0820228	14.5839	15.8924	16.7324	15.7362	1.08271	8.79546	6.83484	7.30508	7.64513	1.02359	0.48583	-2.05834	8.09111	3	3	6
ENSG00000198826	ARHGAP11A	1	1	1	UUU	3	Rho GTPase activating protein 11A	15	32907345	32932150	+	6428	4.01302e-05	0.00267712	1	36.0159	62.892	49.8838	49.5972	13.4403	28.1586	27.7454	10.4177	22.1072	10.1255	0.445735	-2.24349	27.49	3	3	6	Neuronal
ENSG00000159314	ARHGAP27	1	1	1	DDD	3	Rho GTPase activating protein 27	17	43471275	43511787	-	10419	0.000184662	0.00949633	1	4.31177	4.12709	4.07343	4.17076	0.125027	6.69505	8.5943	7.74974	7.6797	0.951562	1.84132	1.84132	3.50893	0	3	3	Neuronal
ENSG00000089820	ARHGAP4	1	1	1	DDD	3	Rho GTPase activating protein 4	X	153172821	153200452	-	5580	0.00201319	0.0660849	1	3.29723	3.20312	5.13878	3.87971	1.0914	6.82632	6.76717	6.03463	6.54271	0.441	1.68639	1.68639	2.663	0	2	2
ENSG00000142632	ARHGEF19	1	1	0	DDn	2	Rho guanine nucleotide exchange factor 19	1	16524349	16539104	-	3745	0.00150416	0.0527287	1	4.18495	3.07992	2.50672	3.2572	0.853042	8.40163	3.78961	6.54281	6.24469	2.32042	1.9172	1.9172	2.98749	0	2	2
ENSG00000137135	ARHGEF39	1	1	1	UUU	3	Rho guanine nucleotide exchange factor 39	9	35658872	35675863	-	6496	0.00417647	0.117912	1	7.98945	9.30136	8.71087	8.66723	0.657044	7.54834	4.94003	3.17612	5.2215	2.19966	0.602442	-1.65991	3.44573	3	1	4
ENSG00000136002	ARHGEF4	1	1	1	DDD	3	Rho guanine nucleotide exchange factor 4	2	131594489	131804836	+	10003	0.00012148	0.00666759	1	18.1348	18.1715	21.1818	19.1627	1.74869	27.896	25.8506	34.6833	29.4766	4.62361	1.53823	1.53823	10.3139	3	3	6	Neuronal		Predicted
ENSG00000129675	ARHGEF6	1	1	1	DDD	3	Rac/Cdc42 guanine nucleotide exchange factor 6	X	135747706	135864247	-	6564	0.00021594	0.0107838	1	11.6037	12.7509	13.0976	12.4841	0.781873	15.8187	19.4218	27.8864	21.0423	6.19489	1.68553	1.68553	8.55819	3	3	6	Neuronal
ENSG00000126947	ARMCX1	1	1	1	UUU	3	armadillo repeat containing, X-linked 1	X	100805514	100809683	+	2141	1.55245e-14	4.73131e-11	8.98949e-10	41.2788	40.7166	39.8569	40.6174	0.716122	9.51747	8.5943	9.02019	9.04399	0.462044	0.222663	-4.4911	31.5734	3	3	6
ENSG00000184867	ARMCX2	1	1	1	DDD	3	armadillo repeat containing, X-linked 2	X	100910267	100914876	-	3589	2.4867e-08	6.66632e-06	0.00143992	29.7385	35.2343	33.3394	32.7707	2.79168	53.8229	64.2204	66.2539	61.4324	6.66798	1.87461	1.87461	28.6617	3	3	6
ENSG00000137486	ARRB1	1	1	1	UUU	3	arrestin beta 1	11	74975226	75062873	-	5976	4.12332e-06	0.000433323	0.238761	44.8297	35.0495	36.5982	38.8258	5.25688	23.3014	22.1286	24.8373	23.4224	1.35837	0.60327	-1.65763	15.4034	3	3	6	Neuronal
ENSG00000105011	ASF1B	1	1	1	UUU	3	anti-silencing function 1B histone chaperone	19	14230321	14247768	-	2304	0.000112069	0.00623378	1	13.8864	16.5084	10.6536	13.6828	2.93271	8.0078	6.22579	1.84215	5.35858	3.17299	0.391629	-2.55344	8.32421	3	1	4	Cell Cycle
ENSG00000213199	ASIC3	1	1	1	DDD	3	acid sensing ion channel subunit 3	7	150745379	150749843	+	2748	9.12504e-06	0.00081541	0.528385	5.64334	7.26861	7.95885	6.95694	1.1888	11.0271	14.8878	18.2309	14.7153	3.605	2.1152	2.1152	7.75835	2	3	5
ENSG00000066279	ASPM	1	1	1	UUU	3	abnormal spindle microtubule assembly	1	197053258	197115824	-	10887	8.72919e-06	0.000787327	0.505464	58.6527	110.2	83.0352	83.9625	25.7859	38.8575	47.9792	17.7228	34.8532	15.5206	0.415104	-2.40903	49.1093	3	3	6	Cell Cycle
ENSG00000162174	ASRGL1	1	1	1	UUU	3	asparaginase like 1	11	62104920	62160882	+	4584	9.26769e-05	0.00533445	1	20.1004	19.4035	22.4352	20.6464	1.58786	14.2434	12.1132	11.8787	12.7451	1.30284	0.617305	-1.61995	7.90127	3	3	6
ENSG00000130707	ASS1	1	1	1	DDD	3	argininosuccinate synthase 1	9	133320316	133376661	+	3050	0.00024642	0.0120008	1	3.93132	4.68148	3.19607	3.93629	0.742716	8.66418	7.10553	6.35224	7.37398	1.17912	1.87333	1.87333	3.43769	0	3	3		Yes
ENSG00000156802	ATAD2	1	1	1	UUU	3	ATPase family, AAA domain containing 2	8	124332090	124428590	-	7118	4.32557e-07	7.34522e-05	0.0250472	61.3159	79.9548	60.9761	67.4156	10.8606	40.3672	32.0764	20.4542	30.9659	10.0028	0.459329	-2.17709	36.4496	3	3	6	Cell Cycle
ENSG00000138363	ATIC	1	1	1	UUU	3	5-aminoimidazole-4-carboxamide ribonucleotide formyltransferase/IMP cyclohydrolase	2	216176540	216214487	+	3919	2.47043e-15	1.38143e-11	1.4305e-10	10.399	12.1349	8.52286	10.3522	1.80647	0.0656377	0.0676717	0	0.0444365	0.0384965	0.00429245	-232.967	10.3078	3	0	3
ENSG00000018625	ATP1A2	1	1	0	DDn	2	ATPase Na+/K+ transporting subunit alpha 2	1	160085549	160113381	+	6298	8.60141e-07	0.000124666	0.0498065	0.697492	1.66316	1.25336	1.20467	0.484671	2.62551	8.72965	19.819	10.3914	8.71637	8.62592	8.62592	9.18672	0	2	2	Neuronal
ENSG00000129244	ATP1B2	1	1	1	DDD	3	ATPase Na+/K+ transporting subunit beta 2	17	7549945	7561086	+	3276	5.20145e-06	0.000521994	0.30119	25.934	31.292	36.9742	31.4001	5.52088	42.0082	60.8368	69.43	57.425	14.0257	1.82882	1.82882	26.0249	3	3	6
ENSG00000058668	ATP2B4	1	1	1	DDD	3	ATPase plasma membrane Ca2+ transporting 4	1	203595689	203713209	+	9721	5.15063e-08	1.17884e-05	0.00298247	94.2248	127.57	122.516	114.77	17.9716	171.577	236.242	242.338	216.719	39.2127	1.88828	1.88828	101.949	3	3	6	Neuronal
ENSG00000087586	AURKA	1	1	1	UUU	3	aurora kinase A	20	54944445	54967393	-	2928	3.3393e-05	0.00231145	1	13.4426	28.8897	23.3752	21.9025	7.82815	9.97694	12.7899	6.2252	9.66403	3.29354	0.44123	-2.26639	12.2385	3	2	5	Cell Cycle
ENSG00000178999	AURKB	1	1	1	UUU	3	aurora kinase B	17	8108056	8113918	-	2236	3.86633e-07	6.68974e-05	0.022388	29.4215	42.2565	26.6339	32.7706	8.3324	12.9306	12.9253	4.51009	10.122	4.86006	0.308874	-3.23756	22.6486	3	2	5	Cell Cycle
ENSG00000112208	BAG2	1	1	1	UUU	3	BCL2 associated athanogene 2	6	57037124	57054631	+	6870	0.000128785	0.0069956	1	6.8481	8.62378	7.2695	7.58046	0.927783	4.06954	3.78961	4.256	4.03839	0.23475	0.532736	-1.8771	3.54207	3	0	3	Neuronal
ENSG00000132692	BCAN	0	1	0	nDn	1	brevican	1	156611182	156629324	+	4931	2.76932e-06	0.000315044	0.160357	3.48746	4.12709	6.07881	4.56445	1.3499	10.3708	13.399	61.7438	28.5045	28.8259	6.24489	6.24489	23.9401	0	3	3	Neuronal
ENSG00000119866	BCL11A	1	0	0	Dnn	1	B-cell CLL/lymphoma 11A	2	60678302	60780702	-	8278	0.00191532	0.0635205	1	9.82829	10.2253	12.5336	10.8624	1.46086	14.9654	17.5946	16.1982	16.2528	1.31546	1.49624	1.49624	5.39034	3	3	6	Neuronal	Yes
ENSG00000126453	BCL2L12	1	1	1	UUU	3	BCL2 like 12	19	50168823	50177173	+	1743	0.000518679	0.022231	1	12.1744	13.4901	10.5909	12.0851	1.45163	8.13908	8.1206	4.89123	7.0503	1.86984	0.583387	-1.71413	5.03482	3	2	5
ENSG00000113916	BCL6	1	1	1	DDD	3	B-cell CLL/lymphoma 6	3	187439165	187463515	-	5938	9.70359e-08	2.05819e-05	0.00561886	4.43858	4.18869	5.07612	4.5678	0.457605	10.7646	11.5042	13.7844	12.0177	1.57403	2.63096	2.63096	7.44992	0	3	3
ENSG00000198908	BHLHB9	1	1	1	DDD	3	basic helix-loop-helix domain containing, class B, 9	X	101975616	102008468	+	5518	4.20849e-05	0.00279089	1	19.5932	26.9801	30.77	25.7811	5.68408	38.595	42.2948	42.9412	41.277	2.34506	1.60106	1.60106	15.4959	3	3	6			Predicted
ENSG00000089685	BIRC5	1	1	1	UUU	3	baculoviral IAP repeat containing 5	17	76210267	76221717	+	3815	4.97902e-06	0.000502283	0.28831	17.3105	22.7298	16.4817	18.8407	3.3935	10.1738	7.6469	3.43021	7.08365	3.40692	0.375977	-2.65974	11.757	3	2	5	Cell Cycle
ENSG00000197299	BLM	1	1	1	UUU	3	Bloom syndrome RecQ like helicase	15	91260558	91358859	+	6015	1.33192e-06	0.000177728	0.0771247	27.1388	34.2487	24.5032	28.6302	5.04104	16.2782	13.0606	8.00383	12.4475	4.1711	0.434769	-2.30007	16.1827	3	3	6	Cell Cycle
ENSG00000138696	BMPR1B	1	1	1	DDD	3	bone morphogenetic protein receptor type 1B	4	95679119	96079599	+	6312	2.43628e-05	0.00177227	1	27.012	24.9474	27.6993	26.5529	1.43226	34.3942	44.7987	44.5928	41.2619	5.94848	1.55395	1.55395	14.709	3	3	6	Neuronal
ENSG00000176720	BOK	1	1	1	UUU	3	BCL2-related ovarian killer	2	242498136	242513546	+	2650	1.12564e-10	7.96209e-08	6.51804e-06	11.3501	10.1637	8.89887	10.1376	1.22582	2.03477	1.55645	2.22329	1.93817	0.343754	0.191187	-5.23049	8.1994	3	0	3	Neuronal
ENSG00000136122	BORA	1	1	1	UUU	3	bora, aurora kinase A activator	13	73302061	73330336	+	2762	0.000449569	0.0197964	1	16.4228	20.2659	13.599	16.7625	3.34641	12.2743	10.2184	6.7969	9.76319	2.76691	0.582441	-1.71691	6.99935	3	3	6	Neuronal
ENSG00000012048	BRCA1	1	1	1	UUU	3	breast cancer 1	17	41196312	41277500	-	8278	3.24898e-05	0.00225578	1	39.8204	52.2971	40.1703	44.0959	7.10455	26.5176	27.61	11.8787	22.0021	8.78415	0.498961	-2.00417	22.0938	3	3	6	Neuronal		Validated
ENSG00000139618	BRCA2	1	1	1	UUU	3	breast cancer 2	13	32889611	32973805	+	11269	7.1563e-05	0.00432102	1	19.1493	23.8386	16.7324	19.9068	3.61315	11.8148	11.9779	5.20884	9.66717	3.86189	0.485623	-2.05921	10.2396	3	2	5	Neuronal	Yes	Validated
ENSG00000184992	BRI3BP	1	1	1	UUU	3	BRI3 binding protein	12	125478246	125515777	+	6648	0.000100452	0.00570264	1	26.8217	25.3786	23.1872	25.1292	1.83005	16.7376	16.8502	14.4196	16.0025	1.37198	0.63681	-1.57033	9.12667	3	3	6
ENSG00000136492	BRIP1	1	1	1	UUU	3	BRCA1 interacting protein C-terminal helicase 1	17	59758627	59940882	-	7991	5.74286e-07	9.01193e-05	0.033254	26.8851	32.3392	24.0646	27.763	4.20657	14.8341	13.6697	8.44849	12.3174	3.40081	0.443664	-2.25396	15.4455	3	3	6
ENSG00000026950	BTN3A1	1	1	0	DDn	2	butyrophilin subfamily 3 member A1	6	26402465	26415444	+	5547	0.00107213	0.0403685	1	10.9696	14.0444	15.103	13.3724	2.14708	14.8341	22.8054	25.7266	21.122	5.63796	1.57953	1.57953	7.74966	3	3	6
ENSG00000169679	BUB1	1	1	1	UUU	3	BUB1 mitotic checkpoint serine/threonine kinase	2	111395275	111435691	-	6032	2.52054e-06	0.000291321	0.145952	36.65	62.0912	47.2518	48.6643	12.7793	22.7763	26.798	11.6881	20.4208	7.82548	0.419626	-2.38308	28.2435	3	3	6	Cell Cycle
ENSG00000156970	BUB1B	1	1	1	UUU	3	BUB1 mitotic checkpoint serine/threonine kinase B	15	40453224	40513337	+	4476	6.791e-06	0.000641489	0.393233	46.6685	70.1606	53.2052	56.6781	12.125	27.8304	31.6703	11.307	23.6026	10.82	0.416432	-2.40135	33.0755	3	3	6	Cell Cycle
ENSG00000188549	C15orf52	1	1	1	DDD	3	chromosome 15 open reading frame 52	15	40623653	40633168	-	7510	3.21609e-05	0.00224101	1	1.77543	2.64873	3.82275	2.74897	1.02733	4.92283	6.76717	10.0365	7.24218	2.58974	2.6345	2.6345	4.49321	0	2	2
ENSG00000162062	C16orf59	1	1	1	UUU	3	chromosome 16 open reading frame 59	16	2510081	2514964	+	2854	0.000780162	0.0309886	1	15.9155	18.9723	14.4763	16.4547	2.29598	12.7337	10.4214	7.68622	10.2805	2.5267	0.624773	-1.60058	6.17425	3	3	6
ENSG00000125319	C17orf53	1	1	1	UUU	3	chromosome 17 open reading frame 53	17	42219274	42239844	+	3005	0.00252979	0.0791823	1	6.46765	8.19259	6.64282	7.10102	0.949376	5.51357	4.26332	2.41385	4.06358	1.55948	0.572253	-1.74748	3.03744	3	0	3
ENSG00000166845	C18orf54	1	1	0	UUn	2	chromosome 18 open reading frame 54	18	51884287	51911588	+	5958	0.002575	0.0803505	1	17.3105	28.0273	19.1138	21.4838	5.73807	15.7531	16.1059	10.1001	13.9863	3.37022	0.651016	-1.53606	7.49752	3	3	6
ENSG00000171722	C1orf111	1	1	1	DDD	3	chromosome 1 open reading frame 111	1	162342993	162346660	-	1864	8.21389e-05	0.00485576	1	4.24836	5.48226	5.82813	5.18625	0.830445	9.51747	8.93266	10.3542	9.60143	0.714458	1.85132	1.85132	4.41518	0	3	3
ENSG00000239887	C1orf226	1	1	1	DDD	3	chromosome 1 open reading frame 226	1	162336698	162356600	+	4487	6.09792e-06	0.00059245	0.3531	22.5734	28.1505	27.8873	26.2037	3.14673	36.8228	46.3551	46.562	43.2466	5.56417	1.6504	1.6504	17.0429	3	3	6
ENSG00000198520	C1orf228	1	1	1	DDD	3	chromosome 1 open reading frame 228	1	45140364	45191263	+	3166	2.75901e-05	0.00196025	1	8.05286	7.57661	10.7162	8.7819	1.69203	14.1778	17.3239	16.6429	16.0482	1.65526	1.82742	1.82742	7.26629	3	3	6
ENSG00000125462	C1orf61	1	1	1	DDD	3	chromosome 1 open reading frame 61	1	156374042	156400493	-	12314	8.77067e-09	2.8693e-06	0.000507866	73.3	114.019	139.687	109.002	33.4767	220.871	283.206	346.134	283.404	62.6316	2.59999	2.59999	174.402	3	3	6
ENSG00000160298	C21orf58	1	1	0	UUn	2	chromosome 21 open reading frame 58	21	47720095	47743789	-	5315	0.0018268	0.0612868	1	17.8812	25.9329	20.3045	21.3729	4.13085	17.5253	13.7374	7.68622	12.9829	4.96272	0.60745	-1.64622	8.3899	3	3	6
ENSG00000205929	C21orf62	1	1	1	UUU	3	chromosome 21 open reading frame 62	21	34162985	34186053	-	4122	0.00281524	0.0865494	1	8.30649	7.6382	10.4029	8.78253	1.44252	4.66028	4.39866	7.17804	5.41232	1.53474	0.61626	-1.62269	3.37021	3	1	4
ENSG00000154642	C21orf91	1	1	1	UUU	3	chromosome 21 open reading frame 91	21	19161284	19191703	-	6235	3.49863e-06	0.000380346	0.202588	36.9037	41.8253	40.5463	39.7584	2.55367	26.8458	24.0234	22.4869	24.4521	2.21083	0.615016	-1.62597	15.3063	3	3	6
ENSG00000204128	C2orf72	1	1	1	DDD	3	chromosome 2 open reading frame 72	2	231902205	231914434	+	3851	3.6551e-05	0.00248414	1	22.2563	20.8203	23.3752	22.1506	1.28074	33.4752	29.8432	42.1154	35.1446	6.3041	1.58662	1.58662	12.994	3	3	6
ENSG00000088543	C3orf18	1	1	1	DDD	3	chromosome 3 open reading frame 18	3	50595462	50608458	-	3242	1.38615e-08	4.20237e-06	0.000802652	5.64334	5.17427	6.89349	5.9037	0.888691	14.5716	16.0382	17.9769	16.1955	1.70808	2.74329	2.74329	10.2918	1	3	4
ENSG00000187068	C3orf70	1	1	1	DDD	3	chromosome 3 open reading frame 70	3	184795838	184870802	-	5901	0.000960798	0.0369177	1	11.6671	10.7181	11.0923	11.1592	0.47803	17.5909	16.0382	17.5322	17.0538	0.880006	1.52823	1.52823	5.89459	3	3	6
ENSG00000106804	C5	1	1	1	DDD	3	complement component 5	9	123714616	123812554	-	6530	8.71938e-07	0.000124666	0.0504896	6.8481	10.3485	7.95885	8.38516	1.78873	15.7531	26.8657	18.1674	20.262	5.84492	2.41642	2.41642	11.8769	3	3	6
ENSG00000178722	C5orf64	1	1	1	UUU	3	chromosome 5 open reading frame 64	5	60933535	61047590	+	4006	0.00532872	0.142522	1	6.21402	6.22144	6.89349	6.44298	0.390169	4.46337	2.90988	4.70066	4.02464	0.972669	0.624654	-1.60089	2.41835	2	0	2
ENSG00000176907	C8orf4	1	1	1	DDD	3	chromosome 8 open reading frame 4	8	40010989	40012821	+	1833	7.73266e-05	0.00462562	1	16.3594	15.5228	16.7951	16.2257	0.646563	22.0543	25.9859	28.7757	25.6053	3.37682	1.57807	1.57807	9.37955	3	3	6
ENSG00000169085	C8orf46	1	1	1	UUU	3	chromosome 8 open reading frame 46	8	67372238	67430759	+	5808	1.46997e-08	4.36506e-06	0.000851186	147.107	102.808	110.985	120.3	23.573	67.0818	46.2198	39.511	50.9375	14.3781	0.42342	-2.36172	69.3626	3	3	6
ENSG00000213563	C8orf82	1	1	1	UUU	3	chromosome 8 open reading frame 82	8	145751117	145754516	-	3001	2.36814e-09	9.79481e-07	0.000137127	14.5839	15.2764	16.043	15.3011	0.729872	5.18538	5.54908	4.70066	5.14504	0.425645	0.336252	-2.97396	10.1561	3	0	3
ENSG00000165118	C9orf64	1	1	1	DDD	3	chromosome 9 open reading frame 64	9	86553226	86571901	-	2729	4.81512e-05	0.00311183	1	9.63807	14.8452	13.411	12.6314	2.68968	22.2512	25.7152	18.8026	22.2564	3.4563	1.76198	1.76198	9.62494	3	3	6	Neuronal
ENSG00000074410	CA12	1	1	1	DDD	3	carbonic anhydrase 12	15	63613577	63674360	-	7313	2.39232e-06	0.000282457	0.138528	6.53106	5.35906	8.33486	6.74166	1.49903	12.9963	13.6697	21.9152	16.1937	4.9664	2.40204	2.40204	9.45207	2	3	5
ENSG00000178538	CA8	1	1	1	DDD	3	carbonic anhydrase 8	8	61099906	61193971	-	5783	0.000219764	0.0109513	1	8.24308	11.7653	11.6563	10.5549	2.00282	14.7029	18.8804	18.8662	17.4831	2.40781	1.6564	1.6564	6.92826	3	3	6	Neuronal
ENSG00000153956	CACNA2D1	1	1	1	UUU	3	calcium voltage-gated channel auxiliary subunit alpha2delta 1	7	81575760	82073114	-	9010	3.61655e-09	1.39611e-06	0.000209416	172.661	142.477	147.082	154.073	16.2611	92.7461	82.4241	72.8602	82.6768	9.94535	0.536607	-1.86356	71.3965	3	3	6	Neuronal
ENSG00000007402	CACNA2D2	1	1	1	DDD	3	calcium voltage-gated channel auxiliary subunit alpha2delta 2	3	50400233	50541675	-	6319	0.000148492	0.0078553	1	11.0965	10.1637	12.0949	11.1184	0.965788	16.4094	17.0533	20.6448	18.0358	2.28225	1.62216	1.62216	6.91745	3	3	6	Neuronal
ENSG00000163618	CADPS	1	1	1	DDD	3	Ca2+ dependent secretion activator	3	62384022	62861054	-	14622	1.86014e-05	0.001421	1	25.7438	27.6577	26.3833	26.5949	0.974349	37.2822	38.5729	48.9123	41.5891	6.37479	1.5638	1.5638	14.9942	3	3	6
ENSG00000104327	CALB1	1	1	1	DDD	3	calbindin 1	8	91070836	91107703	-	7138	2.88746e-10	1.77871e-07	1.67199e-05	10.3356	9.42456	12.5336	10.7646	1.59831	42.4676	29.6402	29.6015	33.9031	7.41712	3.1495	3.1495	23.1385	3	3	6	Neuronal
ENSG00000164076	CAMKV	1	1	1	UUU	3	CaM kinase like vesicle associated	3	49895421	49907655	-	3900	1.10754e-09	5.47167e-07	6.4132e-05	72.1587	48.4164	48.1918	56.2556	13.7729	23.8265	14.1434	16.1347	18.0349	5.11357	0.320588	-3.11927	38.2207	3	3	6	Neuronal
ENSG00000180881	CAPS2	1	1	1	DDD	3	calcyphosine 2	12	75669759	75784708	-	6241	2.40438e-06	0.000282457	0.139226	7.35537	8.74698	10.0896	8.73064	1.36717	13.9808	19.5571	24.4561	19.3314	5.2413	2.2142	2.2142	10.6007	3	3	6	Neuronal
ENSG00000137812	CASC5	1	1	1	UUU	3	cancer susceptibility candidate 5	15	40886218	40956540	+	10250	3.97412e-06	0.00041993	0.230121	48.1269	75.2117	53.9572	59.0986	14.2556	26.5833	32.2794	11.18	23.3475	10.9155	0.395061	-2.53126	35.7511	3	3	6	Cell Cycle
ENSG00000064012	CASP8	1	1	1	DDD	3	caspase 8	2	202098166	202152434	+	6808	0.000117489	0.0064669	1	3.48746	3.44951	2.9454	3.29412	0.302598	5.18538	7.44388	6.98747	6.53891	1.1942	1.98502	1.98502	3.24479	0	2	2	Neuronal
ENSG00000130940	CASZ1	1	1	1	DDD	3	castor zinc finger 1	1	10696661	10856707	-	11336	3.43957e-09	1.34477e-06	0.000199168	5.51653	6.46783	7.58284	6.5224	1.03424	17.0002	19.0834	19.692	18.5918	1.41161	2.85046	2.85046	12.0694	2	3	5			Predicted
ENSG00000099338	CATSPERG	1	1	1	DDD	3	cation channel sperm associated auxiliary subunit gamma	19	38826415	38861589	+	9283	0.000357273	0.0163929	1	4.94585	4.92787	6.20414	5.35929	0.73172	8.59854	8.25594	11.0529	9.30246	1.52557	1.73576	1.73576	3.94318	0	3	3	Neuronal
ENSG00000105971	CAV2	1	1	1	DDD	3	caveolin 2	7	115927434	116148595	+	6640	0.000252906	0.0122754	1	3.86791	2.89513	2.9454	3.23615	0.5477	9.32056	4.39866	6.60633	6.77518	2.46529	2.0936	2.0936	3.53904	0	2	2
ENSG00000078699	CBFA2T2	1	1	1	UUU	3	CBFA2/RUNX1 translocation partner 2	20	32077881	32237842	+	9457	4.61567e-09	1.69158e-06	0.00026727	229.221	225.697	224.54	226.486	2.43842	138.496	143.329	140.893	140.906	2.41652	0.622139	-1.60736	85.5802	3	3	6
ENSG00000129993	CBFA2T3	1	1	1	DDD	3	CBFA2/RUNX1 translocation partner 3	16	88941266	89043612	-	5972	0.000482723	0.020985	1	12.4914	13.3669	15.5417	13.8	1.57058	19.1662	21.0459	23.0586	21.0903	1.94659	1.52828	1.52828	7.29026	3	3	6	Neuronal
ENSG00000048342	CC2D2A	1	1	1	DDD	3	coiled-coil and C2 domain containing 2A	4	15471489	15603180	+	7570	9.77371e-07	0.000137494	0.0565946	22.51	31.7232	28.5767	27.6033	4.68311	45.0931	52.4456	47.8959	48.4782	3.71064	1.75625	1.75625	20.8749	3	3	6
ENSG00000154898	CCDC144CP	1	1	1	DDD	3	coiled-coil domain containing 144C, pseudogene	17	20224477	20306870	+	8558	0.000478981	0.0208537	1	23.3977	22.237	29.7673	25.134	4.05433	31.8343	33.9035	47.7054	37.8144	8.62808	1.50451	1.50451	12.6804	3	3	6
ENSG00000144395	CCDC150	1	1	0	UUn	2	coiled-coil domain containing 150	2	197504278	197628214	+	9687	0.00288015	0.0881475	1	12.428	20.8819	15.9177	16.4092	4.24829	10.0426	13.4667	8.00383	10.5044	2.76054	0.64015	-1.56213	5.90484	3	3	6
ENSG00000256304	CCDC150P1	1	1	1	UUU	3	coiled-coil domain containing 150 pseudogene 1	12	122806669	122808883	-	2215	0.00907983	0.213814	1	7.22855	9.42456	7.2695	7.9742	1.25621	5.31666	5.41373	5.14532	5.2919	0.135909	0.663628	-1.50687	2.6823	3	0	3
ENSG00000198865	CCDC152	1	1	1	DDD	3	coiled-coil domain containing 152	5	42756903	42802462	+	3431	4.42834e-05	0.00290071	1	3.86791	6.46783	4.57477	4.97017	1.34431	10.8302	10.8275	8.57553	10.0777	1.30095	2.02764	2.02764	5.10757	1	3	4
ENSG00000267909	CCDC177	1	1	1	DDD	3	coiled-coil domain containing 177	14	70038216	70040339	-	2124	0.00736329	0.181358	1	3.74109	5.23587	4.63744	4.53813	0.752319	7.74525	7.71457	5.6535	7.03777	1.19892	1.55081	1.55081	2.49964	0	2	2
ENSG00000122483	CCDC18	1	1	1	UUU	3	coiled-coil domain containing 18	1	93645476	93744287	+	5633	0.00126394	0.0459429	1	13.2523	20.3891	16.419	16.6868	3.5759	9.64875	12.9253	9.65541	10.7431	1.88979	0.64381	-1.55325	5.94367	3	3	6
ENSG00000197816	CCDC180	1	1	1	DDD	3	coiled-coil domain containing 180	9	100000765	100140806	+	16070	1.35529e-06	0.000179996	0.078478	4.31177	3.51111	3.76009	3.86099	0.409754	8.07344	9.67705	9.59189	9.11413	0.902265	2.36057	2.36057	5.25314	0	3	3	Neuronal
ENSG00000123106	CCDC91	1	1	1	DDD	3	coiled-coil domain containing 91	12	28286182	28732883	+	5461	5.92247e-05	0.00370747	1	11.4769	12.5045	12.659	12.2134	0.642521	21.4635	19.4894	19.4379	20.1303	1.15492	1.64821	1.64821	7.91683	3	3	6		Yes
ENSG00000145386	CCNA2	1	1	1	UUU	3	cyclin A2	4	122737599	122745087	-	2797	4.12985e-07	7.03351e-05	0.0239139	60.1111	82.6651	65.3628	69.3797	11.8013	33.6722	35.2569	15.69	28.2064	10.8684	0.406551	-2.45972	41.1733	3	3	6	Cell Cycle		Validated
ENSG00000134057	CCNB1	1	1	1	UUU	3	cyclin B1	5	68462837	68474072	+	2558	3.79251e-06	0.000405176	0.219605	78.3727	111.432	87.6727	92.4923	17.0483	48.6376	51.8365	20.7718	40.4153	17.0868	0.436959	-2.28855	52.077	3	3	6	Cell Cycle
ENSG00000157456	CCNB2	1	1	1	UUU	3	cyclin B2	15	59397277	59417244	+	1825	8.1293e-07	0.000118871	0.0470727	54.4678	65.0479	54.7093	58.075	6.03996	28.5524	28.7605	11.3705	22.8945	9.98057	0.394222	-2.53664	35.1805	3	3	6	Cell Cycle
ENSG00000175305	CCNE2	1	1	1	UUU	3	cyclin E2	8	95891998	95908906	-	4399	0.000532374	0.022675	1	16.9934	15.7692	13.223	15.3285	1.92347	10.699	10.5568	6.92395	9.39323	2.13964	0.612794	-1.63187	5.93531	3	3	6	Cell Cycle
ENSG00000162063	CCNF	1	1	1	UUU	3	cyclin F	16	2479395	2508855	+	6309	1.22269e-05	0.00102907	0.707997	22.51	31.908	28.89	27.7693	4.79819	16.1469	17.73	13.2127	15.6965	2.29208	0.565247	-1.76914	12.0728	3	3	6	Cell Cycle
ENSG00000184305	CCSER1	1	1	1	UUU	3	coiled-coil serine rich protein 1	4	91048686	92523064	+	10428	7.66275e-07	0.000113772	0.0443712	16.5496	12.7509	12.847	14.0491	2.16598	7.41706	3.5866	4.51009	5.17125	1.99899	0.368083	-2.71678	8.87788	3	1	4	Neuronal
ENSG00000215039	CD27-AS1	1	1	1	UUU	3	CD27 antisense RNA 1	12	6548167	6560733	-	3411	2.93246e-15	1.38143e-11	1.69804e-10	15.2814	15.2148	16.419	15.6384	0.676858	0.459464	0.879732	0.889314	0.742837	0.245455	0.0475007	-21.0523	14.8956	3	0	3
ENSG00000117399	CDC20	1	1	1	UUU	3	cell division cycle 20	1	43824626	43828874	+	2038	8.98718e-06	0.000804332	0.520403	56.5602	81.1251	59.4094	65.6982	13.4358	31.9656	35.0539	10.8623	25.9606	13.1664	0.395149	-2.53069	39.7376	3	3	6	Cell Cycle
ENSG00000164045	CDC25A	1	1	1	UUU	3	cell division cycle 25A	3	48198636	48229892	-	4117	1.58002e-05	0.00125674	0.914909	51.8046	56.0546	52.2652	53.3748	2.33215	40.6298	33.0915	27.0606	33.5939	6.79854	0.629397	-1.58882	19.7809	3	3	6	Cell Cycle
ENSG00000158402	CDC25C	1	1	1	UUU	3	cell division cycle 25C	5	137620954	137674044	-	3042	3.90812e-05	0.00262528	1	8.87717	14.2908	12.2203	11.7961	2.73165	5.77612	6.02278	1.9692	4.58937	2.27248	0.389058	-2.57031	7.20673	3	0	3	Cell Cycle
ENSG00000093009	CDC45	1	1	1	UUU	3	cell division cycle 45	22	19466982	19508135	+	2846	3.47741e-05	0.00239144	1	17.1203	18.0483	11.2803	15.483	3.6691	8.99237	6.29347	2.5409	5.94224	3.24004	0.383793	-2.60557	9.54071	3	1	4	Cell Cycle
ENSG00000094804	CDC6	1	1	1	UUU	3	cell division cycle 6	17	38443885	38459171	+	3382	7.69558e-07	0.000113967	0.0445613	21.5588	23.2842	15.4164	20.0865	4.13542	9.9113	8.25594	4.63714	7.60146	2.6973	0.378437	-2.64245	12.485	3	2	5
ENSG00000097046	CDC7	1	1	1	UUU	3	cell division cycle 7	1	91966408	91991321	+	3599	1.66888e-05	0.00130238	0.966365	62.7743	71.023	57.4667	63.7546	6.83113	48.1125	40.806	36.3348	41.7511	5.94542	0.654872	-1.52702	22.0035	3	3	6	Cell Cycle
ENSG00000184661	CDCA2	1	1	1	UUU	3	cell division cycle associated 2	8	25316513	25365436	+	3908	6.1556e-06	0.000597052	0.35644	14.4571	24.1466	17.0457	18.5498	5.01679	8.46727	9.27102	3.74782	7.16204	2.98398	0.386098	-2.59002	11.3878	3	2	5	Neuronal
ENSG00000111665	CDCA3	1	1	1	UUU	3	cell division cycle associated 3	12	6953957	6961230	-	5653	3.91572e-05	0.00262734	1	19.3395	31.9696	24.9419	25.417	6.32841	14.1121	16.5119	9.9095	13.5112	3.34197	0.53158	-1.88119	11.9058	3	3	6	Cell Cycle
ENSG00000170779	CDCA4	1	1	1	UUU	3	cell division cycle associated 4	14	105475910	105487485	-	2513	3.75377e-05	0.00252747	1	21.5588	24.2698	20.9311	22.2533	1.77434	15.6218	11.9779	7.94031	11.8467	3.84242	0.532356	-1.87844	10.4066	3	3	6
ENSG00000146670	CDCA5	1	1	1	UUU	3	cell division cycle associated 5	11	64833772	64851636	-	3925	1.38831e-06	0.000183121	0.08039	33.6698	44.9053	31.5221	36.699	7.18746	18.6411	16.5119	7.17804	14.1103	6.09722	0.384488	-2.60086	22.5887	3	3	6	Cell Cycle		Predicted
ENSG00000164649	CDCA7L	1	1	1	UUU	3	cell division cycle associated 7 like	7	21940518	21985702	-	4074	5.21455e-05	0.00332177	1	20.6077	21.8058	19.2391	20.5509	1.28431	14.6372	11.5719	8.38496	11.5313	3.12632	0.561112	-1.78218	9.01954	3	3	6	Cell Cycle
ENSG00000134690	CDCA8	1	1	1	UUU	3	cell division cycle associated 8	1	38158090	38175391	+	2469	9.80656e-07	0.000137494	0.0567849	34.7478	52.1123	34.4675	40.4425	10.1073	19.8882	18.6097	8.63905	15.7123	6.15891	0.38851	-2.57393	24.7302	3	3	6	Cell Cycle
ENSG00000081138	CDH7	1	1	1	DDD	3	cadherin 7	18	63417488	63548638	+	5593	1.53893e-06	0.000197586	0.0891115	41.8495	38.6222	45.121	41.8643	3.24944	65.047	63.5437	66.7621	65.1176	1.61035	1.55545	1.55545	23.2533	3	3	6	Neuronal
ENSG00000113100	CDH9	1	1	1	DDD	3	cadherin 9	5	26880709	27121257	-	4203	7.32734e-15	2.80291e-11	4.2429e-10	0.887717	0.492787	1.06536	0.815287	0.293076	15.4905	14.4141	18.4215	16.1087	2.07401	19.7583	19.7583	15.2934	0	3	3		Yes
ENSG00000170312	CDK1	1	1	1	UUU	3	cyclin-dependent kinase 1	10	62538089	62554610	+	3909	5.26586e-06	0.000526632	0.30492	78.3727	110.631	83.7246	90.9094	17.2876	45.4213	47.9792	16.1982	36.5329	17.6567	0.401861	-2.48842	54.3764	3	3	6	Cell Cycle		Predicted
ENSG00000123374	CDK2	1	1	1	UUU	3	cyclin-dependent kinase 2	12	56360553	56366568	+	3894	1.90643e-05	0.00144871	1	41.4691	49.8331	45.8731	45.7251	4.184	32.3594	30.7906	23.6939	28.948	4.61729	0.633087	-1.57956	16.7771	3	3	6	Cell Cycle
ENSG00000124762	CDKN1A	1	1	0	UUn	2	cyclin-dependent kinase inhibitor 1A	6	36644305	36655116	+	2985	0.000244494	0.011927	1	84.1429	112.356	120.511	105.67	19.0835	46.2746	77.4841	79.5301	67.7629	18.6375	0.641271	-1.5594	37.9068	3	3	6	Cell Cycle		Validated
ENSG00000123080	CDKN2C	1	1	1	UUU	3	cyclin-dependent kinase inhibitor 2C	1	51426417	51440305	+	3318	1.67906e-06	0.000211361	0.097226	9.95511	15.2764	13.1603	12.7973	2.67916	4.79155	5.68442	1.9692	4.14839	1.93932	0.324162	-3.08488	8.64888	3	0	3	Cell Cycle
ENSG00000100526	CDKN3	1	1	1	UUU	3	cyclin-dependent kinase inhibitor 3	14	54863567	54886936	+	1829	4.60596e-05	0.00299344	1	7.48218	10.9645	9.65089	9.36586	1.75858	4.79155	4.94003	1.90567	3.87909	1.71064	0.414173	-2.41445	5.48678	3	0	3	Cell Cycle		Validated
ENSG00000167513	CDT1	1	1	1	UUU	3	chromatin licensing and DNA replication factor 1	16	88869621	88875666	+	3336	0.000467611	0.0204355	1	17.1837	21.4979	16.1057	18.2624	2.85335	13.1932	10.4891	4.44657	9.37629	4.47824	0.51342	-1.94772	8.88612	3	2	5	Cell Cycle
ENSG00000093072	CECR1	1	1	1	DDD	3	cat eye syndrome chromosome region, candidate 1	22	17660194	17702879	-	5136	1.66016e-08	4.83074e-06	0.000961316	37.728	33.0168	30.7074	33.8174	3.57812	70.3637	70.9876	55.9633	65.7715	8.4999	1.9449	1.9449	31.9541	3	3	6
ENSG00000101489	CELF4	1	1	1	UUU	3	CUGBP, Elav-like family member 4	18	34823010	35146000	-	6532	6.50135e-05	0.00401358	1	59.16	39.115	55.2106	51.1619	10.6181	33.8034	26.3243	35.9537	32.0271	5.05449	0.625996	-1.59745	19.1347	3	3	6	Neuronal	Yes
ENSG00000115163	CENPA	1	1	1	UUU	3	centromere protein A	2	26987157	27023935	+	1983	0.000452034	0.0198748	1	6.15061	10.4717	7.89618	8.17284	2.17381	4.529	4.94003	1.58806	3.6857	1.8282	0.450969	-2.21745	4.48714	2	0	2	Cell Cycle
ENSG00000138778	CENPE	1	1	1	UUU	3	centromere protein E	4	104026963	104119566	-	9444	6.64352e-06	0.000629612	0.384693	33.8601	67.1423	52.8292	51.2772	16.6953	25.4674	25.6476	10.7988	20.6379	8.52141	0.402478	-2.48461	30.6392	3	3	6	Cell Cycle
ENSG00000117724	CENPF	1	1	1	UUU	3	centromere protein F	1	214776538	214837931	+	11663	2.05479e-06	0.000248398	0.118983	208.804	343.596	249.607	267.336	69.1229	127.468	137.983	52.0884	105.846	46.8517	0.395931	-2.52569	161.489	3	3	6	Cell Cycle
ENSG00000153044	CENPH	1	1	0	UUn	2	centromere protein H	5	68485375	68506184	+	2244	0.00301732	0.0912842	1	25.2999	27.0417	22.5605	24.9674	2.25903	21.5948	17.0533	8.95666	15.8682	6.40187	0.635559	-1.57342	9.09914	3	3	6	Cell Cycle
ENSG00000102384	CENPI	1	1	1	UUU	3	centromere protein I	X	100353178	100418670	+	4340	0.000423714	0.0188153	1	14.7107	21.0667	17.1084	17.6286	3.20974	10.1738	13.4667	8.13087	10.5905	2.69218	0.600755	-1.66457	7.03813	3	3	6	Cell Cycle
ENSG00000123219	CENPK	1	1	1	UUU	3	centromere protein K	5	64813593	64858998	-	4312	4.24835e-05	0.00280326	1	27.7094	33.7559	24.5032	28.6562	4.69845	18.6411	15.2261	7.17804	13.6818	5.88552	0.477445	-2.09448	14.9744	3	3	6	Cell Cycle
ENSG00000100162	CENPM	1	1	1	UUU	3	centromere protein M	22	42334725	42343168	-	1778	6.13075e-05	0.00382957	1	8.17968	12.9973	9.02421	10.0671	2.57254	5.84176	5.14305	3.23964	4.74148	1.34673	0.47099	-2.12319	5.32557	3	0	3
ENSG00000166451	CENPN	1	1	1	UUU	3	centromere protein N	16	81040103	81066719	+	3568	4.75417e-05	0.00308276	1	18.5786	25.3786	18.5498	20.8357	3.93429	13.0619	10.0154	4.31953	9.13228	4.4376	0.438301	-2.28154	11.7034	3	2	5	Cell Cycle
ENSG00000138092	CENPO	1	1	1	UUU	3	centromere protein O	2	25016005	25045245	+	5518	0.000396334	0.0178458	1	51.2339	48.2316	42.2383	47.2346	4.57994	38.3324	32.8208	21.28	30.8111	8.70203	0.652299	-1.53304	16.4235	3	3	6	Cell Cycle
ENSG00000151725	CENPU	1	1	1	UUU	3	centromere protein U	4	185615772	185655287	-	2981	4.5794e-07	7.70835e-05	0.026517	38.5523	47.554	34.7808	40.2957	6.56264	19.1006	17.8653	7.55917	14.8417	6.33702	0.36832	-2.71503	25.454	3	3	6	Cell Cycle
ENSG00000166582	CENPV	1	1	1	UUU	3	centromere protein V	17	16245848	16256970	-	2302	1.1662e-17	1.43281e-13	6.75291e-13	56.8139	53.6522	53.5186	54.6616	1.86516	4.529	6.36114	5.84407	5.57807	0.944587	0.102047	-9.79937	49.0835	3	0	3	Cell Cycle
ENSG00000203760	CENPW	1	1	1	UUU	3	centromere protein W	6	126661320	126670021	+	795	1.20606e-05	0.00101655	0.698372	8.24308	8.68538	6.83082	7.91976	0.968631	4.33209	3.24824	1.90567	3.162	1.21551	0.399255	-2.50467	4.75776	3	0	3	Cell Cycle
ENSG00000100629	CEP128	1	1	1	UUU	3	centrosomal protein 128	14	80943330	81425861	-	9495	0.00316627	0.094769	1	7.29196	11.7037	7.83351	8.94306	2.40607	6.4325	5.54908	4.82771	5.60309	0.803759	0.62653	-1.59609	3.33996	3	0	3
ENSG00000103995	CEP152	1	1	1	UUU	3	centrosomal protein 152	15	49005125	49103343	-	8168	3.80744e-06	0.000406022	0.22047	15.3448	28.2737	23.1245	22.2477	6.50888	9.78002	11.9779	6.47929	9.4124	2.76767	0.423073	-2.36366	12.8353	3	3	6	Neuronal
ENSG00000138180	CEP55	1	1	1	UUU	3	centrosomal protein 55	10	95256389	95288849	+	3271	8.09243e-06	0.000736781	0.468592	15.5985	23.9002	19.5524	19.6837	4.15242	9.97694	9.60938	3.87487	7.82039	3.42186	0.397303	-2.51697	11.8633	3	2	5	Cell Cycle
ENSG00000188452	CERKL	1	1	1	UUU	3	ceramide kinase like	2	182401403	182545392	-	4765	2.57203e-05	0.00185703	1	9.32103	9.91735	9.71356	9.65064	0.303098	5.64485	4.94003	2.98555	4.52348	1.37771	0.468723	-2.13346	5.12716	3	0	3	Neuronal
ENSG00000163075	CFAP221	1	1	1	DDD	3	cilia and flagella associated protein 221	2	120302008	120419827	+	9655	0.000103296	0.0058015	1	7.16514	5.91345	6.58015	6.55291	0.626291	11.8804	12.4516	10.3542	11.5621	1.08435	1.76441	1.76441	5.00915	2	3	5
ENSG00000197748	CFAP43	1	1	1	DDD	3	cilia and flagella associated protein 43	10	105889646	105992120	-	7184	4.38676e-05	0.00287673	1	1.45839	2.77193	2.69473	2.30835	0.737097	4.06954	6.83484	6.35224	5.75221	1.47708	2.49191	2.49191	3.44386	0	2	2
ENSG00000188596	CFAP54	1	1	1	DDD	3	cilia and flagella associated 54	12	96883349	97269333	+	12719	0.000105688	0.00591863	1	4.24836	5.17427	5.51479	4.97914	0.655378	7.54834	9.33869	11.434	9.44036	1.94484	1.89598	1.89598	4.46122	0	3	3
ENSG00000156042	CFAP70	1	1	1	DDD	3	cilia and flagella associated protein 70	10	75013517	75118617	-	7424	0.000793676	0.0313491	1	8.3699	9.42456	11.8443	9.87958	1.78132	11.8148	16.9856	19.5014	16.1006	3.91898	1.62968	1.62968	6.22101	3	3	6
ENSG00000128849	CGNL1	1	1	1	UUU	3	cingulin-like 1	15	57668165	57842925	+	8655	4.21249e-05	0.00279089	1	15.0912	12.4429	11.4056	12.9799	1.90057	8.20472	6.90251	5.46293	6.85672	1.37147	0.528257	-1.89302	6.12317	3	2	5		Yes
ENSG00000143942	CHAC2	1	1	1	UUU	3	ChaC, cation transport regulator homolog 2 (E. coli)	2	53994929	54002333	+	1321	0.00878247	0.208678	1	5.89698	6.96062	6.83082	6.56281	0.580268	4.98847	3.99263	3.74782	4.24297	0.657118	0.646518	-1.54675	2.31983	2	0	2
ENSG00000167670	CHAF1A	1	1	1	UUU	3	chromatin assembly factor 1 subunit A	19	4402659	4445015	+	4299	2.86879e-06	0.00032572	0.166117	47.049	49.2787	38.4782	44.9353	5.70207	29.9308	24.0911	17.3416	23.7879	6.30007	0.52938	-1.889	21.1475	3	3	6	Cell Cycle
ENSG00000159259	CHAF1B	1	1	1	UUU	3	chromatin assembly factor 1 subunit B	21	37757676	37791313	+	5118	1.2694e-05	0.00105762	0.735046	24.0318	21.8674	18.6751	21.5248	2.69472	14.5059	10.4214	8.51201	11.1465	3.06203	0.517844	-1.93109	10.3783	3	3	6	Cell Cycle
ENSG00000163528	CHCHD4	1	1	1	UUU	3	coiled-coil-helix-coiled-coil-helix domain containing 4	3	14153580	14166370	-	1769	0.0017552	0.0594987	1	12.0476	8.50058	8.33486	9.62768	2.09734	6.16995	6.15812	5.6535	5.99386	0.294818	0.622565	-1.60626	3.63382	3	0	3
ENSG00000149554	CHEK1	1	1	1	UUU	3	checkpoint kinase 1	11	125495036	125546150	+	6550	2.12591e-05	0.00158635	1	39.8204	43.4885	38.9796	40.7628	2.39764	28.093	26.1889	16.0077	23.4298	6.49792	0.574785	-1.73978	17.333	3	3	6	Cell Cycle		Validated
ENSG00000183765	CHEK2	1	1	1	UUU	3	checkpoint kinase 2	22	29083731	29138410	-	4145	0.000102407	0.00577165	1	12.7451	15.646	12.471	13.6207	1.75933	8.13908	8.66197	4.57362	7.12489	2.22488	0.523094	-1.9117	6.49579	3	2	5	Cell Cycle
ENSG00000080644	CHRNA3	1	1	1	DDD	3	cholinergic receptor nicotinic alpha 3 subunit	15	78885394	78913637	-	4765	2.64334e-05	0.00189904	1	13.8864	15.8924	16.231	15.3366	1.26727	26.3864	24.6325	24.1385	25.0525	1.1813	1.63351	1.63351	9.71584	3	3	6	Neuronal
ENSG00000182022	CHST15	1	1	1	UUU	3	carbohydrate (N-acetylgalactosamine 4-sulfate 6-O) sulfotransferase 15	10	125767184	125853206	-	5207	1.6212e-05	0.00127608	0.938755	19.3395	17.5556	15.4164	17.4371	1.96427	11.421	8.66197	8.1944	9.42578	1.74363	0.540557	-1.84994	8.01137	3	3	6	Neuronal
ENSG00000122863	CHST3	1	1	1	DDD	3	carbohydrate (chondroitin 6) sulfotransferase 3	10	73724123	73773322	+	6970	8.44881e-09	2.77971e-06	0.000489229	45.4004	42.0101	46.9384	44.783	2.52148	75.3521	93.996	125.647	98.3318	25.4264	2.19574	2.19574	53.5489	3	3	6	Neuronal
ENSG00000159208	CIART	1	1	1	DDD	3	circadian associated repressor of transcription	1	150254953	150259505	+	2696	0.000733667	0.0295021	1	6.21402	5.48226	6.14147	5.94592	0.403174	8.53291	9.06801	12.0693	9.89006	1.90612	1.66334	1.66334	3.94414	0	3	3
ENSG00000122966	CIT	1	1	1	UUU	3	citron rho-interacting serine/threonine kinase	12	120123595	120315095	-	13230	3.21066e-06	0.000354796	0.185913	37.9816	51.5579	37.2249	42.2548	8.06561	20.9384	23.0084	9.27428	17.7404	7.40453	0.419843	-2.38184	24.5144	3	3	6	Neuronal
ENSG00000136108	CKAP2	1	1	1	UUU	3	cytoskeleton associated protein 2	13	53029564	53050763	+	4547	1.84343e-05	0.00141196	1	120.603	160.094	134.486	138.394	20.0338	101.673	88.2439	56.9796	82.2988	22.9321	0.594669	-1.68161	56.0955	3	3	6	Neuronal
ENSG00000169607	CKAP2L	1	1	1	UUU	3	cytoskeleton associated protein 2 like	2	113493930	113522254	-	5473	1.18715e-05	0.001005	0.687419	25.8072	42.7493	32.6501	33.7355	8.52305	16.5407	18.4067	6.66986	13.8724	6.30699	0.411211	-2.43184	19.8631	3	3	6
ENSG00000173207	CKS1B	1	1	1	UUU	3	CDC28 protein kinase regulatory subunit 1B	1	154947129	154951725	+	2338	1.05944e-05	0.000918368	0.61347	33.6064	49.5867	35.4075	39.5335	8.75277	22.9076	22.8054	11.434	19.049	6.59494	0.481844	-2.07536	20.4846	3	3	6	Cell Cycle
ENSG00000123975	CKS2	1	1	0	UUn	2	CDC28 protein kinase regulatory subunit 2	9	91926113	91931618	+	613	0.000526669	0.0224571	1	37.3475	52.5435	43.429	44.44	7.64825	31.2436	34.9863	19.819	28.6829	7.9012	0.645431	-1.54935	15.757	3	3	6	Cell Cycle
ENSG00000073464	CLCN4	1	1	1	DDD	3	chloride voltage-gated channel 4	X	10125024	10205700	+	6750	1.15461e-08	3.63356e-06	0.000668574	30.0556	26.9185	30.394	29.1227	1.91637	54.6106	51.2951	61.6168	55.8408	5.26965	1.91743	1.91743	26.7181	3	3	6
ENSG00000140839	CLEC18B	1	1	1	DDD	3	C-type lectin domain family 18 member B	16	74442529	74455368	-	2610	0.0020926	0.0681889	1	4.75563	3.51111	5.01345	4.42673	0.803359	6.69505	5.88744	9.97302	7.5185	2.16369	1.69843	1.69843	3.09178	0	2	2
ENSG00000069493	CLEC2D	1	1	0	DDn	2	C-type lectin domain family 2 member D	12	9817565	9848413	+	3219	0.00660744	0.16693	1	4.43858	7.45341	6.20414	6.03205	1.51476	7.15451	9.40636	11.434	9.33164	2.14074	1.54701	1.54701	3.29959	1	3	4			Predicted
ENSG00000128973	CLN6	1	1	0	UUn	2	ceroid-lipofuscinosis, neuronal 6, late infantile, variant	15	68499330	68549549	-	4225	0.000978111	0.0375083	1	29.2312	22.4834	16.1057	22.6068	6.56364	18.7068	10.8951	8.32144	12.6411	5.40833	0.559173	-1.78835	9.96568	3	3	6
ENSG00000092853	CLSPN	1	1	1	UUU	3	claspin	1	36185819	36235568	-	5411	9.48796e-06	0.000838779	0.5494	27.5826	29.8752	22.5605	26.6728	3.74127	16.672	12.5193	6.7969	11.996	4.95829	0.449748	-2.22346	14.6767	3	3	6	Cell Cycle
ENSG00000120885	CLU	1	1	1	DDD	3	clusterin	8	27454434	27472548	-	6616	2.17253e-08	6.04809e-06	0.001258	138.294	141.553	157.297	145.715	10.1622	210.96	252.889	270.733	244.86	30.6846	1.68041	1.68041	99.1459	3	3	6	Neuronal
ENSG00000144191	CNGA3	1	1	1	DDD	3	cyclic nucleotide gated channel alpha 3	2	98962618	99015064	+	4378	4.00412e-11	3.17615e-08	2.31859e-06	19.0225	16.9396	17.5471	17.8364	1.07118	44.9618	51.9718	42.8141	46.5826	4.78917	2.61166	2.61166	28.7462	3	3	6
ENSG00000118432	CNR1	1	1	1	UUU	3	cannabinoid receptor 1 (brain)	6	88849583	88876078	-	9770	2.65046e-08	7.00798e-06	0.00153475	106.906	110.939	117.127	111.657	5.14786	72.2671	65.7769	64.1577	67.4006	4.29164	0.603638	-1.65662	44.2567	3	3	6	Neuronal	Yes
ENSG00000018236	CNTN1	1	1	1	UUU	3	contactin 1	12	41086244	41466220	+	7492	7.62387e-12	8.32943e-09	4.4146e-07	10.9696	8.43898	9.58822	9.66562	1.2671	1.50967	1.21809	1.1434	1.29039	0.193539	0.133503	-7.49048	8.37523	3	0	3	Neuronal
ENSG00000184144	CNTN2	1	1	1	UUU	3	contactin 2	1	205012325	205047627	+	10074	3.16181e-11	2.77401e-08	1.83085e-06	222.119	148.083	132.606	167.603	47.843	50.8036	46.4228	62.1885	53.1383	8.13802	0.317049	-3.15408	114.464	3	3	6	Neuronal
ENSG00000113805	CNTN3	1	1	1	DDD	3	contactin 3	3	74311719	74570291	-	5109	2.39762e-06	0.000282457	0.138834	4.62881	5.91345	7.33217	5.95814	1.35223	11.1584	13.4667	16.7699	13.7983	2.82042	2.31588	2.31588	7.84019	1	3	4		Yes
ENSG00000144619	CNTN4	1	1	1	UUU	3	contactin 4	3	2140497	3099645	+	9130	1.38197e-13	2.85797e-10	8.00231e-09	12.0476	9.23976	10.0896	10.459	1.4399	0.787653	0.81206	0.571702	0.723805	0.132289	0.0692042	-14.45	9.73517	3	0	3	Neuronal	Yes
ENSG00000106714	CNTNAP3	1	1	1	UUU	3	contactin associated protein-like 3	9	39072764	39288312	-	9525	0.00595747	0.155041	1	8.68694	8.06939	7.0815	7.94594	0.809812	6.03867	5.27839	4.12896	5.14867	0.961442	0.647963	-1.5433	2.79727	3	0	3		Yes
ENSG00000154529	CNTNAP3B	1	1	1	UUU	3	contactin associated protein-like 3B	9	43684902	43924049	+	13217	1.79361e-07	3.45046e-05	0.0103859	16.8032	14.414	13.5363	14.9179	1.69072	7.41706	5.41373	4.76418	5.86499	1.38281	0.393153	-2.54354	9.05286	3	1	4	Neuronal
ENSG00000155052	CNTNAP5	1	1	1	DDD	3	contactin associated protein-like 5	2	124782864	125672864	+	5446	4.54226e-06	0.000469678	0.26302	5.51653	4.18869	7.33217	5.67913	1.57803	10.502	12.993	16.4523	13.3158	2.98824	2.34469	2.34469	7.63664	1	3	4	Neuronal	Yes
ENSG00000171502	COL24A1	1	1	1	UUU	3	collagen type XXIV alpha 1	1	86194916	86622626	-	9568	1.4521e-11	1.44972e-08	8.40839e-07	15.535	28.0889	24.1899	22.6046	6.42531	4.39773	4.12797	3.04908	3.85826	0.713634	0.170685	-5.85876	18.7463	3	0	3	Neuronal
ENSG00000196739	COL27A1	1	1	1	DDD	3	collagen type XXVII alpha 1	9	116917840	117074791	+	13988	1.0544e-05	0.000918119	0.610549	18.8957	18.4795	24.6912	20.6888	3.47244	26.9115	42.7685	46.7525	38.8108	10.4959	1.87593	1.87593	18.122	3	3	6	Neuronal
ENSG00000139219	COL2A1	1	1	1	UUU	3	collagen type II alpha 1	12	48366748	48398269	-	6596	3.62579e-08	8.9105e-06	0.00209951	79.7677	71.639	53.3306	68.2457	13.5413	34.066	36.9487	29.9191	33.6446	3.53373	0.492992	-2.02843	34.6011	3	3	6	Neuronal
ENSG00000168542	COL3A1	1	1	1	UUU	3	collagen type III alpha 1	2	189839046	189877472	+	6816	6.0613e-06	0.000589919	0.35098	35.5087	46.014	30.2687	37.2638	8.01806	19.8226	23.7528	19.692	21.0891	2.30772	0.565941	-1.76697	16.1747	3	3	6	Neuronal
ENSG00000204262	COL5A2	1	1	1	DDD	3	collagen type V alpha 2	2	189896622	190044605	-	7156	2.34682e-09	9.77646e-07	0.000135893	53.5166	67.8815	62.7308	61.3763	7.27757	103.183	137.17	141.973	127.442	21.146	2.0764	2.0764	66.0656	3	3	6	Neuronal
ENSG00000142173	COL6A2	1	1	1	DDD	3	collagen type VI alpha 2	21	47518011	47552763	+	5386	6.49123e-05	0.00401358	1	4.62881	6.46783	4.76278	5.28647	1.02528	8.53291	9.60938	13.3397	10.494	2.52255	1.98507	1.98507	5.20753	1	3	4	Neuronal
ENSG00000112280	COL9A1	1	1	1	UUU	3	collagen type IX alpha 1	6	70924764	71012786	-	7083	7.01793e-09	2.36284e-06	0.000406373	20.9248	18.7875	17.0457	18.9193	1.94287	8.07344	4.80469	4.57362	5.81725	1.95733	0.307476	-3.25228	13.1021	3	1	4	Neuronal
ENSG00000103187	COTL1	1	1	1	UUU	3	coactosin like F-actin binding protein 1	16	84599200	84651683	-	6742	9.27407e-08	1.97432e-05	0.00537015	166.383	120.425	132.042	139.617	23.8973	89.9237	65.7092	61.6803	72.4377	15.2767	0.518833	-1.9274	67.179	3	3	6
ENSG00000140848	CPNE2	1	1	1	DDD	3	copine 2	16	57126449	57181878	+	7380	1.28648e-05	0.00106866	0.744939	39.757	48.478	48.7558	45.6636	5.11712	58.5489	72.8147	84.993	72.1189	13.2358	1.57935	1.57935	26.4553	3	3	6
ENSG00000110090	CPT1A	1	1	1	UUU	3	carnitine palmitoyltransferase 1A	11	68522088	68611878	-	6565	1.8258e-06	0.000226387	0.105723	22.6368	22.9146	18.1111	21.2208	2.6967	11.421	10.9628	6.47929	9.62102	2.73045	0.453376	-2.20567	11.5998	3	3	6	Neuronal
ENSG00000166426	CRABP1	1	1	1	UUU	3	cellular retinoic acid binding protein 1	15	78632666	78640572	+	993	3.37933e-08	8.64743e-06	0.0019568	142.162	127.324	110.421	126.636	15.8813	79.4873	61.5136	52.2155	64.4054	13.864	0.508589	-1.96622	62.2301	3	3	6
ENSG00000143320	CRABP2	1	1	1	UUU	3	cellular retinoic acid binding protein 2	1	156669398	156675608	-	1100	1.01229e-05	0.000886784	0.586164	93.7175	66.7727	66.4909	75.6604	15.6386	54.6106	42.9715	37.2242	44.9354	8.85804	0.59391	-1.68376	30.7249	3	3	6
ENSG00000165475	CRYL1	1	1	1	DDD	3	crystallin lambda 1	13	20977806	21099996	-	1761	0.00545519	0.1451	1	3.74109	4.61988	5.38946	4.58348	0.824785	6.49814	6.83484	8.25792	7.19696	0.934109	1.5702	1.5702	2.61349	0	2	2
ENSG00000117151	CTBS	1	1	1	DDD	3	chitobiase	1	85015289	85040163	-	6939	0.000547089	0.0231742	1	4.18495	4.25029	4.3241	4.25311	0.0696172	8.13908	6.09045	8.1944	7.47464	1.19906	1.75745	1.75745	3.22153	0	2	2
ENSG00000118523	CTGF	1	1	1	UUU	3	connective tissue growth factor	6	132269316	132272513	-	2339	1.32562e-06	0.000177685	0.07676	189.401	95.724	102.337	129.154	52.2799	69.1822	46.2874	60.2828	58.5841	11.5415	0.453599	-2.20459	70.5698	3	3	6	Neuronal
ENSG00000111249	CUX2	1	1	1	UUU	3	cut like homeobox 2	12	111471828	111788358	+	7648	3.27925e-14	9.49425e-11	1.89885e-09	31.2603	25.7481	25.6313	27.5466	3.21673	4.33209	2.97755	4.19248	3.83404	0.745018	0.139184	-7.18473	23.7125	3	0	3	Neuronal
ENSG00000001630	CYP51A1	1	1	0	DDn	2	cytochrome P450 family 51 subfamily A member 1	7	91741465	91772266	-	4074	0.00032629	0.015188	1	4.50199	8.37739	9.27488	7.38475	2.53655	10.1738	14.2787	18.6121	14.3549	4.21963	1.94385	1.94385	6.97013	2	3	5
ENSG00000172817	CYP7B1	1	1	1	DDD	3	cytochrome P450 family 7 subfamily B member 1	8	65500320	65711318	-	2282	7.83262e-06	0.000717639	0.453548	7.16514	8.99337	8.02152	8.06001	0.914722	15.5561	17.73	13.3397	15.5419	2.19517	1.92828	1.92828	7.48194	3	3	6	Neuronal
ENSG00000142871	CYR61	1	1	0	UUn	2	cysteine rich angiogenic inducer 61	1	86046444	86049645	+	2455	0.000258745	0.0125273	1	85.9183	37.883	45.497	56.4328	25.8174	40.6954	24.0911	24.3926	29.7264	9.50064	0.526757	-1.89841	26.7064	3	3	6	Neuronal
ENSG00000006634	DBF4	1	1	1	UUU	3	DBF4 zinc finger	7	87505531	87538856	+	4583	2.99293e-05	0.00211348	1	37.0305	40.2854	33.9661	37.094	3.16011	27.2397	22.264	15.8806	21.7948	5.69404	0.587555	-1.70197	15.2992	3	3	6	Cell Cycle
ENSG00000161692	DBF4B	1	1	1	UUU	3	DBF4 zinc finger B	17	42785976	42829632	+	7146	0.000127418	0.00693435	1	24.9829	36.7743	25.4433	29.0668	6.67883	16.8033	21.3166	13.1491	17.0897	4.09124	0.587944	-1.70084	11.9771	3	3	6	Cell Cycle
ENSG00000077279	DCX	1	1	1	UUU	3	doublecortin	X	110537007	110655603	-	10139	1.58191e-09	7.26986e-07	9.16002e-05	1402.09	1175.91	1253.42	1277.14	114.936	848.105	748.246	792.824	796.392	50.0252	0.623574	-1.60366	480.75	3	3	6	Neuronal	Yes	Predicted
ENSG00000153904	DDAH1	1	1	1	DDD	3	dimethylarginine dimethylaminohydrolase 1	1	85784164	86043933	-	5982	7.12589e-06	0.000666599	0.412625	94.9223	107.92	110.609	104.484	8.38909	129.7	161.871	200.032	163.868	35.2085	1.56835	1.56835	59.3837	3	3	6
ENSG00000165490	DDIAS	1	1	1	UUU	3	DNA damage induced apoptosis suppressor	11	82611017	82669319	+	5339	1.94309e-05	0.00147271	1	9.32103	10.7797	8.08419	9.39498	1.34929	5.18538	4.26332	2.09624	3.84831	1.58583	0.409614	-2.44132	5.54667	3	0	3
ENSG00000214826	DDX12P	1	1	1	UUU	3	DEAD/H-box helicase 12, pseudogene	12	9570309	9600825	-	4138	9.98535e-06	0.000877393	0.578202	24.2854	26.7953	18.8631	23.3146	4.05424	14.0465	12.3839	7.3686	11.2663	3.47638	0.483231	-2.0694	12.0483	3	3	6
ENSG00000024526	DEPDC1	1	1	1	UUU	3	DEP domain containing 1	1	68939835	68962904	-	5904	3.53582e-05	0.00242011	1	12.9353	26.9185	18.8004	19.5514	7.02179	9.3862	10.5568	4.256	8.06633	3.35134	0.41257	-2.42383	11.4851	3	2	5	Neuronal
ENSG00000035499	DEPDC1B	1	1	1	UUU	3	DEP domain containing 1B	5	59892739	59996017	-	3806	7.06178e-07	0.00010715	0.0408912	39.2498	48.9707	38.5409	42.2538	5.82784	22.4481	22.873	12.0693	19.1301	6.11858	0.452743	-2.20876	23.1237	3	3	6	Neuronal
ENSG00000121690	DEPDC7	1	1	1	UUU	3	DEP domain containing 7	11	33037410	33055128	+	3326	0.000835633	0.0327162	1	13.506	10.7797	10.2776	11.5211	1.7372	9.64875	4.33099	4.38305	6.12093	3.05529	0.53128	-1.88225	5.40016	3	1	4
ENSG00000065357	DGKA	1	1	0	DDn	2	diacylglycerol kinase alpha	12	56321103	56347811	+	10215	0.00606751	0.156848	1	6.91151	10.9645	12.2203	10.0321	2.77449	9.97694	16.4442	21.5341	15.9851	5.79225	1.59339	1.59339	5.95298	3	3	6	Neuronal
ENSG00000136267	DGKB	1	1	1	UUU	3	diacylglycerol kinase beta	7	14184674	15014402	-	9512	6.47308e-06	0.000619202	0.374824	17.9446	15.7692	16.5444	16.7527	1.10254	10.3051	7.6469	8.57553	8.84252	1.34907	0.527826	-1.89456	7.91019	3	3	6	Neuronal
ENSG00000153933	DGKE	1	1	1	DDD	3	diacylglycerol kinase epsilon	17	54911460	54946036	+	10041	1.58233e-06	0.000202262	0.0916246	25.0463	22.6682	26.0699	24.5948	1.74522	41.68	37.1518	44.3387	41.0568	3.63376	1.66933	1.66933	16.462	3	3	6	Neuronal
ENSG00000188985	DHFRP1	1	1	1	UUU	3	dihydrofolate reductase pseudogene 1	18	23749724	23751313	-	1590	0.00028721	0.0136207	1	17.8177	20.7587	16.9204	18.4989	2.00776	13.3245	10.8951	10.8623	11.694	1.41213	0.632143	-1.58192	6.80495	3	3	6
ENSG00000139734	DIAPH3	1	1	1	UUU	3	diaphanous related formin 3	13	60239717	60738121	-	5612	0.000296597	0.0139857	1	9.06739	12.6893	10.0896	10.6154	1.86732	6.49814	6.6995	3.17612	5.45792	1.97866	0.51415	-1.94496	5.15749	3	0	3	Neuronal	Yes
ENSG00000197406	DIO3	1	1	0	UUn	2	deiodinase, iodothyronine, type III	14	102027688	102029789	+	2102	0.00034268	0.0157985	1	45.9076	27.6577	34.4675	36.0109	9.22236	28.9462	15.3615	9.65541	17.9877	9.90994	0.499507	-2.00197	18.0232	3	3	6
ENSG00000258498	DIO3OS	1	1	1	UUU	3	DIO3 opposite strand/antisense RNA (head to head)	14	102018558	102026768	-	5603	1.97131e-06	0.00024133	0.114149	32.4017	28.7049	33.0888	31.3984	2.35786	20.5446	16.7826	14.7372	17.3548	2.94569	0.552728	-1.80921	14.0436	3	3	6
ENSG00000165023	DIRAS2	1	1	1	DDD	3	DIRAS family GTP binding RAS like 2	9	93372114	93405386	-	4385	0.000149482	0.00789761	1	9.82829	11.3957	14.9777	12.0672	2.63955	16.2125	20.9782	25.4725	20.8877	4.63065	1.73095	1.73095	8.82052	3	3	6	Neuronal		Predicted
ENSG00000231672	DIRC3	1	1	1	DDD	3	disrupted in renal carcinoma 3	2	218148742	218621316	-	4665	8.03862e-05	0.00478885	1	3.86791	2.64873	3.88542	3.46735	0.709002	7.81089	5.61675	8.06735	7.165	1.34694	2.06642	2.06642	3.69764	0	2	2
ENSG00000204624	DISP3	1	1	1	DDD	3	dispatched RND transporter family member 3	1	11539223	11597641	+	6146	5.11615e-07	8.27516e-05	0.0296251	24.0318	18.6643	21.5578	21.418	2.68645	34.8536	38.3022	48.0865	40.4141	6.86457	1.88692	1.88692	18.9961	3	3	6
ENSG00000050165	DKK3	1	1	1	DDD	3	dickkopf WNT signaling pathway inhibitor 3	11	11984653	12031316	-	5059	3.69392e-05	0.00249879	1	57.3211	47.1228	53.6439	52.6959	5.16483	65.8346	76.875	94.9025	79.2041	14.6732	1.50304	1.50304	26.5081	3	3	6	Neuronal
ENSG00000231607	DLEU2	0	1	0	nUn	1	deleted in lymphocytic leukemia 2 (non-protein coding)	13	50601269	50699856	-	2728	0.0375928	0.56813	1	21.5588	12.8125	9.65089	14.6741	6.16838	16.3438	6.42881	4.70066	9.15776	6.28299	0.624078	-1.60236	5.51631	3	1	4
ENSG00000150672	DLG2	1	1	1	DDD	3	discs large homolog 2	11	83166055	85338966	-	16089	0.00138562	0.0493914	1	6.46765	6.65263	8.14685	7.08904	0.920746	9.45183	10.2184	14.5466	11.4056	2.74706	1.60891	1.60891	4.31659	3	3	6	Neuronal
ENSG00000126787	DLGAP5	1	1	1	UUU	3	discs large homolog associated protein 5	14	55614830	55658396	-	3667	1.37819e-05	0.00112717	0.798039	37.9816	68.6206	54.7719	53.7914	15.343	24.1547	29.5725	9.02019	20.9158	10.6521	0.388832	-2.57181	32.8756	3	3	6	Cell Cycle
ENSG00000198719	DLL1	1	1	1	UUU	3	delta-like 1 (Drosophila)	6	170591294	170599561	-	3174	8.14552e-08	1.74691e-05	0.00471666	134.679	111.678	130.976	125.778	12.3505	76.7305	82.0181	71.0816	76.6101	5.46922	0.60909	-1.64179	49.1678	3	3	6	Neuronal
ENSG00000128917	DLL4	1	1	1	UUU	3	delta-like 4 (Drosophila)	15	41221538	41231237	+	4720	0.000234808	0.0115128	1	6.27743	6.71423	9.58822	7.52662	1.7987	3.15061	3.5866	4.82771	3.85497	0.870161	0.512178	-1.95245	3.67165	2	0	2
ENSG00000138346	DNA2	1	1	1	UUU	3	DNA replication helicase/nuclease 2	10	70173821	70231879	-	5006	2.20772e-05	0.00162231	1	25.1731	27.7809	24.6286	25.8609	1.68494	15.2936	17.4593	14.7372	15.83	1.43815	0.612123	-1.63366	10.0308	3	3	6	Cell Cycle
ENSG00000118997	DNAH7	1	1	1	DDD	3	dynein axonemal heavy chain 7	2	196602427	196933536	-	21324	6.06169e-06	0.000589919	0.351002	6.78469	5.60546	7.20683	6.53233	0.82998	10.8302	13.5343	17.3416	13.9021	3.27124	2.12819	2.12819	7.36974	2	3	5	Neuronal
ENSG00000136770	DNAJC1	1	1	1	UUU	3	DnaJ heat shock protein family (Hsp40) member C1	10	22045466	22292698	-	2501	7.20465e-05	0.00434568	1	29.1044	29.6288	28.3887	29.0406	0.622552	18.7724	18.8804	18.358	18.6703	0.275775	0.642901	-1.55545	10.3704	3	3	6
ENSG00000105612	DNASE2	1	1	1	DDD	3	deoxyribonuclease II, lysosomal	19	12986025	12992282	-	2389	0.00296843	0.0902293	1	6.21402	7.02222	7.39484	6.87702	0.603651	7.74525	11.5719	12.8315	10.7162	2.6489	1.55826	1.55826	3.83919	2	3	5
ENSG00000179532	DNHD1	1	1	1	DDD	3	dynein heavy chain domain 1	11	6518490	6614988	+	19629	8.86862e-05	0.00514269	1	25.5536	26.1793	25.9446	25.8925	0.316121	29.7995	49.265	44.5292	41.1979	10.1513	1.59111	1.59111	15.3054	3	3	6
ENSG00000197959	DNM3	1	1	1	UUU	3	dynamin 3	1	171810621	172387606	+	11346	1.03599e-06	0.000143859	0.0599891	34.1771	31.7848	32.1487	32.7035	1.28905	19.2975	15.4968	20.0096	18.268	2.42615	0.558593	-1.79021	14.4356	3	3	6	Neuronal
ENSG00000205683	DPF3	1	1	1	DDD	3	double PHD fingers 3	14	73086004	73360809	-	6868	1.00583e-05	0.000882464	0.582427	4.5654	4.12709	3.44675	4.04641	0.563675	6.82632	9.94774	10.4177	9.06391	1.952	2.23999	2.23999	5.0175	0	3	3
ENSG00000188641	DPYD	1	1	1	UUU	3	dihydropyrimidine dehydrogenase	1	97543299	98386605	-	6556	4.8651e-07	8.02602e-05	0.0281713	15.0278	12.5661	13.599	13.7309	1.23614	7.15451	5.14305	5.20884	5.83547	1.1428	0.424987	-2.35302	7.89548	3	1	4	Neuronal	Yes
ENSG00000136048	DRAM1	1	1	1	UUU	3	DNA damage regulated autophagy modulator 1	12	102271129	102405908	+	4061	0.000337948	0.0156301	1	10.0185	7.02222	7.20683	8.08252	1.67916	4.20082	4.94003	4.38305	4.50797	0.385115	0.557742	-1.79294	3.57456	3	0	3
ENSG00000134755	DSC2	1	1	1	UUU	3	desmocollin 2	18	28645940	28682378	-	5237	2.69634e-07	4.94088e-05	0.0156132	18.1348	14.2292	12.471	14.945	2.89896	6.69505	5.21072	2.98555	4.96377	1.86704	0.332136	-3.01081	9.98122	3	1	4
ENSG00000136982	DSCC1	1	1	1	UUU	3	DNA replication and sister chromatid cohesion 1	8	120846216	120868250	-	2603	6.91912e-06	0.000651466	0.400651	12.7451	15.7076	11.0296	13.1608	2.36655	7.41706	5.95511	3.93839	5.77019	1.74669	0.438439	-2.28082	7.39057	3	1	4	Neuronal
ENSG00000171451	DSEL	1	1	1	DDD	3	dermatan sulfate epimerase-like	18	65173819	65184217	-	9531	2.50776e-06	0.000291006	0.145212	25.4902	24.2082	27.3233	25.6739	1.56566	40.2359	39.5203	45.228	41.6614	3.10942	1.62272	1.62272	15.9875	3	3	6
ENSG00000046604	DSG2	1	1	1	UUU	3	desmoglein 2	18	29078006	29128971	+	6190	1.71428e-06	0.00021486	0.0992651	12.4914	12.9973	10.4029	11.9639	1.37529	4.46337	6.56415	4.00191	5.00981	1.36573	0.418745	-2.38809	6.95406	3	0	3
ENSG00000149636	DSN1	1	1	1	UUU	3	DSN1 homolog, MIS12 kinetochore complex component	20	35380194	35402221	-	2739	0.00022061	0.010984	1	19.8468	21.9906	16.7324	19.5233	2.64402	14.5716	11.5719	9.3378	11.8271	2.62621	0.605794	-1.65073	7.6962	3	3	6	Cell Cycle
ENSG00000143476	DTL	1	1	1	UUU	3	denticleless E3 ubiquitin protein ligase homolog	1	212208919	212280742	+	4892	5.4125e-06	0.000539434	0.313411	41.9763	45.3364	34.9688	40.7605	5.28967	24.1547	15.3615	6.92395	15.48	8.61598	0.37978	-2.6331	25.2805	3	3	6	Cell Cycle
ENSG00000183929	DUSP5P1	1	1	1	DDD	3	dual specificity phosphatase 5 pseudogene 1	1	228744885	228788150	+	2463	1.50953e-08	4.43703e-06	0.000874094	4.24836	4.92787	4.19876	4.45833	0.407391	11.0928	13.1283	16.1982	13.4731	2.57013	3.02201	3.02201	9.01477	0	3	3
ENSG00000139318	DUSP6	0	1	0	nUn	1	dual specificity phosphatase 6	12	89741009	89747048	-	4632	0.00247752	0.077841	1	20.7979	7.14542	8.39753	12.1136	7.54684	9.12365	3.24824	4.31953	5.5638	3.1291	0.459301	-2.17722	6.54982	3	1	4	Neuronal
ENSG00000101412	E2F1	1	1	1	UUU	3	E2F transcription factor 1	20	32263489	32274210	-	2503	2.61674e-06	0.000299339	0.151522	54.3409	43.0573	43.9303	47.1095	6.27779	29.7339	19.7601	11.7517	20.4152	9.009	0.433357	-2.30757	26.6943	3	3	6	Cell Cycle
ENSG00000007968	E2F2	1	1	1	UUU	3	E2F transcription factor 2	1	23832922	23857712	-	5457	1.40075e-06	0.000183923	0.0811102	14.6473	18.7875	16.3564	16.5971	2.08057	8.0078	5.14305	2.09624	5.08236	2.95625	0.30622	-3.26562	11.5147	3	1	4	Cell Cycle		Predicted
ENSG00000165891	E2F7	1	1	1	UUU	3	E2F transcription factor 7	12	77415027	77459360	-	6303	4.84951e-08	1.12324e-05	0.00280811	28.9142	34.0639	25.5686	29.5156	4.27948	12.7994	10.8275	5.39941	9.67541	3.83213	0.327807	-3.05058	19.8402	3	2	5	Cell Cycle
ENSG00000164330	EBF1	1	1	1	UUU	3	early B-cell factor 1	5	158122928	158526769	-	6161	9.19284e-06	0.000820202	0.532311	207.916	130.897	141.881	160.231	41.6599	114.997	75.0479	60.3463	83.4638	28.2808	0.520897	-1.91977	76.7672	3	3	6	Neuronal
ENSG00000221818	EBF2	1	1	1	UUU	3	early B-cell factor 2	8	25699246	25902913	-	7077	9.93514e-12	1.04599e-08	5.75295e-07	74.3146	52.6667	61.4147	62.7987	10.8901	23.4983	18.4744	18.8662	20.2796	2.79435	0.322931	-3.09664	42.519	3	3	6	Neuronal
ENSG00000108001	EBF3	1	1	1	UUU	3	early B-cell factor 3	10	131633547	131762105	-	4623	3.08487e-11	2.74815e-08	1.7863e-06	214.447	147.22	148.335	170.001	38.4955	68.0007	47.9115	43.3858	53.0994	13.1018	0.312348	-3.20156	116.902	3	3	6	Neuronal
ENSG00000114346	ECT2	1	1	1	UUU	3	epithelial cell transforming 2	3	172468472	172539264	+	5499	3.47934e-06	0.000379418	0.201471	59.7307	86.4842	70.7523	72.3224	13.4457	39.9077	42.7685	20.2637	34.3133	12.2511	0.474449	-2.10771	38.0091	3	3	6
ENSG00000131080	EDA2R	1	1	1	UUU	3	ectodysplasin A2 receptor	X	65815479	65859108	-	3557	0.000137523	0.00736655	1	32.4651	40.655	43.5543	38.8915	5.75112	14.9654	25.3092	28.5216	22.9321	7.08383	0.589643	-1.69594	15.9594	3	3	6			Predicted
ENSG00000164176	EDIL3	1	1	1	UUU	3	EGF like repeats and discoidin domains 3	5	83236373	83680611	-	5738	3.03446e-13	5.66808e-10	1.75711e-08	67.9737	61.4136	64.4228	64.6034	3.28378	19.0349	11.4365	11.7517	14.0744	4.29887	0.217858	-4.59014	50.529	3	3	6
ENSG00000136160	EDNRB	1	1	1	DDD	3	endothelin receptor type B	13	78469616	78493903	-	5035	8.38068e-10	4.51155e-07	4.85283e-05	75.3291	89.2561	112.991	92.5253	19.0424	208.006	257.152	417.851	294.336	109.753	3.18115	3.18115	201.811	3	3	6	Neuronal
ENSG00000178852	EFCAB13	1	1	1	DDD	3	EF-hand calcium binding domain 13	17	45400656	45518678	+	6672	6.6357e-05	0.00407465	1	2.91678	4.92787	4.5121	4.11892	1.06163	7.81089	8.79732	8.25792	8.28871	0.493934	2.01235	2.01235	4.16979	0	3	3	Neuronal
ENSG00000205609	EIF3CL	0	1	0	nUn	1	eukaryotic translation initiation factor 3 subunit C-like	16	28390900	28415200	-	3136	0.0359455	0.551688	1	8.56013	11.7037	20.8058	13.6899	6.35986	10.6333	11.6395	3.30317	8.52534	4.55043	0.622747	-1.60579	5.16454	3	2	5	Neuronal
ENSG00000187840	EIF4EBP1	1	1	1	UUU	3	eukaryotic translation initiation factor 4E binding protein 1	8	37887859	37917883	+	1073	0.000812612	0.0319662	1	13.9498	12.5045	14.2257	13.56	0.924444	10.502	7.98526	7.17804	8.55511	1.73372	0.630908	-1.58502	5.00488	3	3	6	Neuronal
ENSG00000107105	ELAVL2	1	1	1	UUU	3	ELAV like neuron-specific RNA binding protein 2	9	23690102	23826335	-	5140	2.92153e-07	5.27013e-05	0.0169171	361.554	292.469	299.616	317.88	37.9916	221.593	210.053	193.998	208.548	13.8592	0.656058	-1.52425	109.332	3	3	6	Neuronal	Yes
ENSG00000118985	ELL2	1	1	1	UUU	3	elongation factor for RNA polymerase II 2	5	95220802	95297775	-	7246	9.39981e-05	0.00539794	1	25.934	14.9684	16.607	19.1698	5.91498	12.9963	8.52663	8.70258	10.0752	2.53129	0.525574	-1.90268	9.09467	3	3	6
ENSG00000170571	EMB	1	1	1	UUU	3	embigin	5	49692026	49739082	-	5257	5.0059e-06	0.000504115	0.289866	57.3845	47.4308	41.4236	48.7463	8.06138	33.6722	24.8355	19.1203	25.876	7.33153	0.530829	-1.88384	22.8703	3	3	6
ENSG00000161671	EMC10	1	1	1	DDD	3	ER membrane protein complex subunit 10	19	50979657	50986608	+	3229	5.21563e-13	8.3892e-10	3.02011e-08	27.3924	27.9657	25.8193	27.0591	1.11135	82.0472	74.5742	70.0017	75.541	6.08064	2.7917	2.7917	48.4819	3	3	6
ENSG00000183798	EMILIN3	1	1	1	UUU	3	elastin microfibril interfacer 3	20	39988606	39995467	-	3796	6.17733e-05	0.00385036	1	11.9842	9.85575	9.58822	10.476	1.31291	6.82632	4.94003	4.63714	5.46783	1.1862	0.521936	-1.91594	5.00822	3	1	4
ENSG00000213853	EMP2	1	1	1	UUU	3	epithelial membrane protein 2	16	10622279	10674555	-	8718	0.00123916	0.0452991	1	10.5258	10.4101	10.4029	10.4463	0.0689525	8.40163	5.95511	4.31953	6.22542	2.05443	0.595947	-1.678	4.22085	3	1	4	Neuronal
ENSG00000159023	EPB41	1	1	1	UUU	3	erythrocyte membrane protein band 4.1	1	29213603	29446553	+	8282	3.68555e-09	1.41332e-06	0.000213412	708.018	624.731	620.978	651.242	49.2046	437.476	368.269	338.321	381.355	50.8562	0.585581	-1.70771	269.887	3	3	6	Neuronal		Predicted
ENSG00000082397	EPB41L3	1	1	1	UUU	3	erythrocyte membrane protein band 4.1 like 3	18	5392383	5630699	-	10975	3.10138e-15	1.38143e-11	1.79585e-10	36.0793	40.655	46.0611	40.9318	4.99661	3.28189	0.947404	1.39749	1.87559	1.2385	0.0458224	-21.8234	39.0562	3	0	3	Neuronal
ENSG00000086289	EPDR1	1	1	1	DDD	3	ependymin related 1	7	37723446	37991543	+	2864	0.000535655	0.0227565	1	4.50199	6.22144	5.20145	5.3083	0.864689	7.15451	9.40636	11.434	9.33164	2.14074	1.75794	1.75794	4.02334	1	3	4
ENSG00000142627	EPHA2	1	1	1	UUU	3	EPH receptor A2	1	16450832	16482582	-	4159	3.43793e-07	6.04606e-05	0.0199073	16.8666	12.9357	12.3456	14.0493	2.45764	7.02324	3.78961	4.256	5.02295	1.74792	0.357523	-2.79702	9.02635	3	1	4	Neuronal
ENSG00000044524	EPHA3	1	1	1	UUU	3	EPH receptor A3	3	89156674	89531284	+	6674	1.06527e-10	7.80819e-08	6.16847e-06	371.7	327.334	329.07	342.701	25.1283	201.048	178.653	172.4	184.034	15.0631	0.537009	-1.86216	158.667	3	3	6	Neuronal
ENSG00000154928	EPHB1	1	1	1	DDD	3	EPH receptor B1	3	134316643	134979309	+	6956	3.67354e-19	7.09054e-15	2.12716e-14	3.23383	3.01832	3.38408	3.21208	0.183845	47.3904	55.6261	59.6476	54.2214	6.24814	16.8805	16.8805	51.0093	0	3	3	Neuronal
ENSG00000182580	EPHB3	1	1	1	DDD	3	EPH receptor B3	3	184279572	184300197	+	4532	4.39129e-06	0.000456513	0.254278	58.4625	73.4869	86.5447	72.8314	14.0526	99.2443	124.584	139.749	121.192	20.4644	1.66401	1.66401	48.361	3	3	6	Neuronal
ENSG00000171320	ESCO2	1	1	1	UUU	3	establishment of sister chromatid cohesion N-acetyltransferase 2	8	27629466	27670157	+	7973	7.88633e-06	0.000721418	0.456658	11.0331	19.1571	13.5363	14.5755	4.16053	6.10431	6.90251	2.28681	5.09788	2.46695	0.349757	-2.85913	9.47762	3	1	4	Cell Cycle
ENSG00000135476	ESPL1	1	1	1	UUU	3	extra spindle pole bodies like 1, separase	12	53662083	53687427	+	8890	1.46223e-05	0.00118064	0.846705	33.4796	52.1123	36.3475	40.6465	10.0327	20.6759	19.9631	6.2252	15.6214	8.14516	0.384324	-2.60197	25.025	3	2	5	Cell Cycle
ENSG00000174371	EXO1	1	1	1	UUU	3	exonuclease 1	1	242011269	242058450	+	4140	1.01069e-06	0.000141022	0.058524	15.2814	20.4507	15.1657	16.9659	3.01844	8.27035	7.03785	3.62078	6.30966	2.4088	0.371902	-2.68888	10.6563	3	2	5	Cell Cycle
ENSG00000092820	EZR	1	1	1	DDD	3	ezrin	6	159186773	159240444	-	3336	5.51346e-08	1.2471e-05	0.00319257	63.2815	69.4214	59.66	64.121	4.93454	99.9006	109.696	106.21	105.269	4.9649	1.64172	1.64172	41.1477	3	3	6	Neuronal
ENSG00000126218	F10	1	1	1	DDD	3	coagulation factor X	13	113777128	113803843	+	2356	1.68326e-05	0.00130971	0.974689	9.19421	7.7614	11.5936	9.5164	1.93631	15.4905	17.1209	22.0423	18.2179	3.41086	1.91437	1.91437	8.70151	3	3	6	Neuronal
ENSG00000117525	F3	1	1	1	DDD	3	coagulation factor III, tissue factor	1	94994781	95007356	-	2875	5.19667e-08	1.1847e-05	0.00300913	9.25762	4.80468	5.57746	6.54659	2.37941	26.7802	14.4141	27.5687	22.921	7.37776	3.50121	3.50121	16.3744	1	3	4	Neuronal
ENSG00000164687	FABP5	1	1	1	DDD	3	fatty acid binding protein 5	8	82192598	82197012	+	2077	6.5125e-06	0.000620241	0.377107	13.2523	8.68538	9.77622	10.5713	2.38504	26.452	19.0834	18.358	21.2978	4.47838	2.01468	2.01468	10.7265	3	3	6		Yes
ENSG00000164434	FABP7	1	1	1	DDD	3	fatty acid binding protein 7	6	123100620	123105219	+	2728	3.44564e-07	6.04606e-05	0.019952	96.3807	83.7123	95.3182	91.8037	7.02751	131.472	145.968	192.219	156.553	31.7265	1.7053	1.7053	64.7493	3	3	6	Neuronal	Yes
ENSG00000183688	FAM101B	1	1	1	UUU	3	family with sequence similarity 101 member B	17	289769	295730	-	3621	0.000276671	0.0132183	1	8.81376	6.65263	6.89349	7.45329	1.18434	5.44793	2.77454	2.22329	3.48192	1.72478	0.467165	-2.14057	3.97138	3	0	3
ENSG00000145569	FAM105A	1	1	0	UUn	2	family with sequence similarity 105 member A	5	14581884	14615116	+	4074	0.00230674	0.0733509	1	12.6183	7.9462	6.64282	9.06909	3.142	7.28579	4.26332	2.92203	4.82371	2.2352	0.531885	-1.88011	4.24538	3	1	4
ENSG00000189057	FAM111B	1	1	1	UUU	3	family with sequence similarity 111 member B	11	58874658	58894883	+	3857	2.2605e-05	0.0016548	1	18.7055	19.2803	16.3564	18.114	1.54909	11.8148	6.36114	3.49373	7.22322	4.22698	0.398764	-2.50775	10.8908	3	1	4
ENSG00000203950	FAM127B	1	1	1	UUU	3	family with sequence similarity 127 member B	X	134184962	134186226	-	1265	3.27535e-20	9.48295e-16	1.89659e-15	39.757	38.499	38.6036	38.9532	0.698097	0.59074	0.609045	0.381135	0.526973	0.126631	0.0135284	-73.9188	38.4262	3	0	3
ENSG00000212747	FAM127C	1	1	1	UUU	3	family with sequence similarity 127 member C	X	134154543	134156559	-	2017	3.71676e-13	6.52179e-10	2.15219e-08	8.17968	5.60546	6.89349	6.89287	1.28711	0.262551	0.0676717	0.0635224	0.131248	0.11373	0.0190412	-52.5178	6.76163	2	0	2
ENSG00000148541	FAM13C	1	1	1	DDD	3	family with sequence similarity 13 member C	10	61005890	61122939	-	6750	0.000234089	0.0114872	1	12.9987	12.1965	16.6697	13.955	2.38501	19.4288	20.5722	27.5687	22.5232	4.40678	1.61399	1.61399	8.56826	3	3	6
ENSG00000204442	FAM155A	1	1	1	UUU	3	family with sequence similarity 155 member A	13	107820883	108519083	-	3478	1.49682e-09	6.93386e-07	8.66733e-05	18.9591	17.494	15.7924	17.4151	1.58484	5.31666	5.34606	6.54281	5.73518	0.699587	0.329321	-3.03655	11.68	3	1	4	Neuronal
ENSG00000219438	FAM19A5	1	1	1	DDD	3	family with sequence similarity 19 (chemokine (C-C motif)-like), member A5	22	48885272	49246724	+	3173	6.50081e-06	0.000620147	0.37643	3.86791	4.31189	4.95078	4.37686	0.544351	8.40163	8.5943	13.2127	10.0695	2.72374	2.30063	2.30063	5.69267	0	3	3
ENSG00000197872	FAM49A	1	1	1	UUU	3	family with sequence similarity 49 member A	2	16730727	16847599	-	5448	3.41072e-06	0.000372783	0.197498	44.5127	39.731	39.4182	41.2206	2.85527	29.1432	22.061	19.2473	23.4838	5.09905	0.56971	-1.75528	17.7368	3	3	6
ENSG00000129195	FAM64A	1	1	1	UUU	3	family with sequence similarity 64 member A	17	6347735	6354789	+	2823	9.448e-06	0.000837805	0.547086	38.362	49.7715	34.7808	40.9715	7.82862	22.9076	18.542	6.92395	16.1245	8.2615	0.393555	-2.54094	24.8469	3	3	6
ENSG00000188610	FAM72B	1	1	1	UUU	3	family with sequence similarity 72 member B	1	120837756	120855681	+	3012	3.98689e-05	0.00266276	1	6.8481	7.26861	5.32679	6.48117	1.02159	2.29732	3.85729	1.39749	2.51737	1.24457	0.388413	-2.57458	3.9638	2	0	2			Predicted
ENSG00000101447	FAM83D	1	1	1	UUU	3	family with sequence similarity 83 member D	20	37554955	37581703	+	2429	0.000124838	0.00681955	1	15.7887	24.085	18.2364	19.37	4.26274	12.0117	10.8951	4.38305	9.09663	4.12008	0.469624	-2.12936	10.2734	3	2	5
ENSG00000168672	FAM84B	1	1	1	DDD	3	family with sequence similarity 84 member B	8	127564687	127570638	-	5404	2.65227e-05	0.00190074	1	8.17968	7.45341	8.14685	7.92665	0.410163	11.4866	15.0908	18.485	15.0208	3.49974	1.89498	1.89498	7.09416	3	3	6
ENSG00000182118	FAM89A	1	1	1	DDD	3	family with sequence similarity 89 member A	1	231154704	231175992	-	2394	1.60643e-05	0.00126904	0.930206	7.98945	9.85575	13.787	10.5441	2.95942	16.4094	21.9256	25.0278	21.121	4.36519	2.00312	2.00312	10.5769	3	3	6
ENSG00000187741	FANCA	1	1	1	UUU	3	Fanconi anemia complementation group A	16	89803957	89883065	-	9736	4.93921e-06	0.000500009	0.286005	36.8402	41.5789	30.1434	36.1875	5.74567	22.9732	20.3692	13.7208	19.0211	4.77122	0.525625	-1.9025	17.1664	3	3	6	Neuronal
ENSG00000144554	FANCD2	1	1	1	UUU	3	Fanconi anemia complementation group D2	3	10068098	10143614	+	8378	4.78464e-06	0.000487772	0.277055	41.0886	51.9275	36.4728	43.163	7.93339	24.0234	23.4144	10.7353	19.391	7.50227	0.449252	-2.22592	23.7719	3	3	6	Neuronal
ENSG00000221829	FANCG	1	1	1	UUU	3	Fanconi anemia complementation group G	9	35073832	35080013	-	3614	7.67825e-05	0.00460258	1	35.9525	44.6589	34.3421	38.3178	5.55021	26.2551	27.3394	21.5976	25.064	3.05055	0.654109	-1.5288	13.2538	3	3	6	Neuronal
ENSG00000140525	FANCI	1	1	1	UUU	3	Fanconi anemia complementation group I	15	89787180	89860492	+	7769	4.59266e-07	7.70835e-05	0.0265938	80.4018	92.8904	63.7961	79.0294	14.5956	46.8653	36.6104	23.1222	35.5326	11.9082	0.449613	-2.22414	43.4968	3	3	6	Neuronal
ENSG00000196159	FAT4	1	1	1	DDD	3	FAT atypical cadherin 4	4	126237554	126414087	+	16439	1.4222e-09	6.64133e-07	8.23524e-05	240.698	239.002	222.91	234.203	9.81675	354.772	454.889	421.916	410.526	51.0212	1.75286	1.75286	176.322	3	3	6	Neuronal
ENSG00000170271	FAXDC2	1	1	0	DDn	2	fatty acid hydroxylase domain containing 2	5	154198051	154238812	-	7222	0.00192418	0.063759	1	5.00926	9.05497	8.02152	7.36192	2.10196	7.74525	15.0908	16.1347	12.9902	4.57219	1.76452	1.76452	5.62833	2	3	5	Neuronal
ENSG00000138829	FBN2	1	1	1	UUU	3	fibrillin 2	5	127593601	127994878	-	13196	1.61525e-06	0.000205853	0.093531	28.1533	28.7665	19.3018	25.4072	5.29632	10.8959	14.2111	12.5139	12.5403	1.65775	0.493572	-2.02605	12.8669	3	3	6
ENSG00000112029	FBXO5	1	1	1	UUU	3	F-box protein 5	6	153291664	153304714	-	3823	5.66363e-07	8.93603e-05	0.0327952	29.4849	36.2815	29.3913	31.7192	3.95129	17.5909	18.0683	13.4032	16.3542	2.5667	0.515591	-1.93952	15.3651	3	3	6
ENSG00000107829	FBXW4	1	1	1	UUU	3	F-box and WD repeat domain containing 4	10	103370423	103455052	-	5036	1.4291e-11	1.44972e-08	8.27523e-07	6.34083	5.85185	6.76816	6.32028	0.458498	0.787653	0.541373	0.571702	0.633576	0.134293	0.100245	-9.97557	5.6867	2	0	2
ENSG00000161513	FDXR	1	1	1	UUU	3	ferredoxin reductase	17	72858619	72869156	-	3599	1.63669e-05	0.00128372	0.947727	19.9102	27.5961	25.6939	24.4001	4.00296	11.7492	15.4968	14.229	13.825	1.90622	0.566596	-1.76492	10.5751	3	3	6	Neuronal
ENSG00000168496	FEN1	1	1	1	UUU	3	flap structure-specific endonuclease 1	11	61560109	61564716	+	2478	1.16353e-05	0.000987478	0.673741	65.1838	64.7399	50.7612	60.2283	8.20178	44.5024	34.1742	27.0606	35.2457	8.77014	0.585202	-1.70881	24.9826	3	3	6	Cell Cycle
ENSG00000070193	FGF10	1	1	1	UUU	3	fibroblast growth factor 10	5	44303646	44389808	-	3011	5.68141e-06	0.000564392	0.328982	6.8481	8.80858	8.89887	8.18518	1.15883	4.20082	3.45126	2.28681	3.31296	0.964469	0.404751	-2.47066	4.87222	3	0	3	Neuronal
ENSG00000102466	FGF14	1	1	1	UUU	3	fibroblast growth factor 14	13	102372134	103054124	-	4448	6.97441e-07	0.000106277	0.0403853	26.4413	20.0811	24.3779	23.6334	3.24479	13.3901	11.3012	10.4812	11.7242	1.49987	0.496084	-2.01579	11.9093	3	3	6	Neuronal
ENSG00000162344	FGF19	1	1	1	DDD	3	fibroblast growth factor 19	11	69513000	69519410	-	2447	1.37058e-06	0.000181195	0.0793636	3.8045	3.8191	5.20145	4.27502	0.802349	12.2743	10.9628	8.38496	10.5407	1.97871	2.46564	2.46564	6.26566	0	3	3	Neuronal
ENSG00000068078	FGFR3	1	1	1	DDD	3	fibroblast growth factor receptor 3	4	1795034	1810599	+	4834	1.28819e-05	0.00106866	0.745924	248.244	255.818	331.514	278.525	46.0457	351.49	414.218	533.716	433.141	92.5748	1.55512	1.55512	154.616	3	3	6	Neuronal
ENSG00000137460	FHDC1	1	1	1	DDD	3	FH2 domain containing 1	4	153857504	153900848	+	6593	0.00118815	0.0438217	1	9.06739	6.03665	6.83082	7.31162	1.57154	11.8148	10.1508	13.0856	11.6837	1.47182	1.59797	1.59797	4.3721	2	3	5
ENSG00000182263	FIGN	1	0	0	Dnn	1	fidgetin	2	164449906	164592522	-	9942	1.60102e-05	0.00126649	0.927069	186.23	241.651	262.203	230.028	39.2974	285.721	373.412	375.989	345.041	51.3887	1.49999	1.49999	115.013	3	3	6	Neuronal
ENSG00000261308	FIGNL2	1	1	1	UUU	3	fidgetin like 2	12	52214243	52216199	-	1957	0.000548806	0.023213	1	6.97492	8.13099	6.14147	7.08246	0.99911	4.79155	3.78961	3.36669	3.98262	0.731778	0.562321	-1.77834	3.09984	2	0	2
ENSG00000096060	FKBP5	1	1	0	UUn	2	FK506 binding protein 5	6	35541362	35696360	-	10628	0.00214172	0.0695157	1	51.7412	40.7782	29.0153	40.5116	11.3653	35.6413	22.8054	20.3272	26.2579	8.22014	0.648159	-1.54283	14.2536	3	3	6	Neuronal
ENSG00000122642	FKBP9	1	1	1	UUU	3	FK506 binding protein 9	7	32997017	33046543	+	5169	1.33208e-06	0.000177728	0.0771338	30.0556	31.6	33.7781	31.8112	1.87024	16.0156	20.5045	17.0875	17.8692	2.34432	0.561727	-1.78022	13.942	3	3	6
ENSG00000128591	FLNC	1	1	1	UUU	3	filamin C	7	128470431	128499328	+	9280	3.23071e-06	0.000356332	0.187074	9.1308	16.2004	15.667	13.6661	3.9367	5.9074	5.14305	6.35224	5.8009	0.611593	0.424474	-2.35586	7.86517	3	1	4	Neuronal
ENSG00000126500	FLRT1	1	1	1	DDD	3	fibronectin leucine rich transmembrane protein 1	11	63870660	63886645	+	3949	0.000142555	0.00759119	1	13.9498	15.1532	19.2391	16.1141	2.77246	22.3825	25.1062	29.2203	25.5697	3.44241	1.58679	1.58679	9.45561	3	3	6
ENSG00000037280	FLT4	1	1	1	UUU	3	fms related tyrosine kinase 4	5	180028506	180076624	-	8849	0.000544753	0.023104	1	7.79923	7.6998	7.33217	7.6104	0.24603	5.38229	4.19564	2.22329	3.93374	1.59571	0.51689	-1.93465	3.67666	3	0	3
ENSG00000171956	FOXB1	1	1	0	UUn	2	forkhead box B1	15	60296421	60353929	+	2330	0.00825577	0.198856	1	8.75035	7.823	6.26681	7.61339	1.25497	7.08888	3.65427	3.36669	4.70328	2.07099	0.617764	-1.61874	2.91011	3	1	4
ENSG00000187140	FOXD3	1	1	1	UUU	3	forkhead box D3	1	63788730	63790797	+	2068	7.95115e-05	0.00474162	1	16.7398	10.7797	10.0269	12.5155	3.67769	8.40163	3.65427	2.73147	4.92912	3.04247	0.393842	-2.53909	7.58635	3	1	4	Neuronal
ENSG00000230798	FOXD3-AS1	1	1	0	UUn	2	FOXD3 antisense RNA 1 (head to head)	1	63786555	63790112	-	1208	0.00226432	0.0722002	1	15.535	8.74698	9.14954	11.1439	3.8082	9.3862	4.12797	4.51009	6.00809	2.93176	0.539139	-1.85481	5.13577	3	1	4
ENSG00000111206	FOXM1	1	1	1	UUU	3	forkhead box M1	12	2966847	2986206	-	4784	3.04548e-06	0.000342301	0.176349	38.2352	53.837	42.4263	44.8329	8.0745	22.645	23.4821	9.27428	18.4671	7.97223	0.41191	-2.42771	26.3657	3	3	6	Cell Cycle
ENSG00000139445	FOXN4	1	1	1	UUU	3	forkhead box N4	12	109715784	109747025	-	3471	7.6703e-13	1.11956e-09	4.44149e-08	14.5205	16.3236	18.8631	16.5691	2.18168	1.70658	2.30084	0.952837	1.65342	0.675571	0.0997895	-10.0211	14.9156	3	0	3	Neuronal
ENSG00000114861	FOXP1	1	1	1	DDD	3	forkhead box P1	3	71003844	71633140	-	13359	1.90008e-09	8.33516e-07	0.000110024	20.7979	22.2986	23.8765	22.3244	1.53947	44.4367	49.265	46.4984	46.7334	2.42268	2.09338	2.09338	24.409	3	3	6	Neuronal	Yes
ENSG00000128573	FOXP2	1	1	1	DDD	3	forkhead box P2	7	113726382	114333827	+	15782	8.00022e-07	0.000117279	0.0463252	64.8033	87.1618	86.482	79.4824	12.717	122.152	126.952	131.555	126.886	4.70193	1.59641	1.59641	47.4039	3	3	6	Neuronal	Yes
ENSG00000162998	FRZB	1	1	0	DDn	2	frizzled-related protein	2	183698002	183731890	-	3162	0.00181562	0.0611242	1	6.72128	7.08382	10.6536	8.15289	2.17323	11.2897	10.2861	21.153	14.2429	6.00528	1.74698	1.74698	6.09003	3	3	6	Neuronal
ENSG00000134363	FST	1	1	1	UUU	3	follistatin	5	52776239	52782964	+	2969	0.00232156	0.0737005	1	10.3356	9.05497	8.58553	9.32535	0.905804	7.02324	5.54908	5.01827	5.86353	1.03881	0.628773	-1.5904	3.46182	3	1	4
ENSG00000033170	FUT8	1	1	1	UUU	3	fucosyltransferase 8	14	65877310	66210839	+	6889	6.2234e-05	0.00387074	1	23.5879	22.7914	22.6232	23.0008	0.515327	15.5561	13.6697	13.5303	14.252	1.13154	0.619631	-1.61386	8.7488	3	3	6	Neuronal
ENSG00000172461	FUT9	1	1	1	UUU	3	fucosyltransferase 9	6	96463860	96663488	+	13719	2.83716e-15	1.38143e-11	1.64286e-10	63.0279	68.7438	73.7604	68.5107	5.37003	16.4751	17.4593	15.6265	16.5203	0.917222	0.241135	-4.14706	51.9904	3	3	6
ENSG00000221946	FXYD7	1	1	1	UUU	3	FXYD domain containing ion transport regulator 7	19	35634154	35645204	+	1795	2.06089e-05	0.0015438	1	7.03833	6.28304	8.77353	7.36497	1.27697	4.20082	2.16549	2.92203	3.09611	1.02877	0.420384	-2.37878	4.26885	3	0	3
ENSG00000111432	FZD10	1	1	0	UUn	2	frizzled class receptor 10	12	130647004	130650285	+	3282	0.00265637	0.0821674	1	15.6619	9.91735	8.08419	11.2211	3.9535	9.05801	5.54908	2.79499	5.80069	3.13908	0.516944	-1.93445	5.42044	3	1	4
ENSG00000250208	FZD10-AS1	1	1	1	UUU	3	FZD10 antisense RNA 1 (head to head)	12	130634894	130646801	-	5464	7.21795e-05	0.00434917	1	16.2959	20.8819	16.043	17.7403	2.72363	11.6179	10.6245	6.66986	9.6374	2.61753	0.543249	-1.84078	8.10289	3	3	6
ENSG00000164930	FZD6	1	1	1	DDD	3	frizzled class receptor 6	8	104310661	104345094	+	4065	1.06726e-05	0.000923761	0.617996	4.94585	4.12709	4.07343	4.38212	0.488938	6.89196	11.2335	11.5611	9.89552	2.60631	2.25816	2.25816	5.51339	0	3	3	Neuronal
ENSG00000164574	GALNT10	1	1	1	DDD	3	polypeptide N-acetylgalactosaminyltransferase 10	5	153570290	153800544	+	10497	1.69828e-05	0.00131645	0.983388	23.0806	20.8203	23.3752	22.4254	1.39784	29.0775	43.2422	39.1298	37.1498	7.28696	1.6566	1.6566	14.7245	3	3	6
ENSG00000174473	GALNTL6	1	1	0	UUn	2	polypeptide N-acetylgalactosaminyltransferase-like 6	4	172733405	173962710	+	9241	0.0097904	0.224876	1	13.3158	9.48616	11.6563	11.4861	1.92046	10.8959	6.56415	4.82771	7.42924	3.12521	0.646805	-1.54606	4.05682	3	1	4	Neuronal
ENSG00000261609	GAN	1	0	0	Dnn	1	gigaxonin	16	81348557	81424489	+	15406	7.00232e-05	0.00425459	1	28.0265	29.9368	32.5874	30.1836	2.29045	38.3981	44.6633	52.5966	45.2193	7.11557	1.49814	1.49814	15.0357	3	3	6		Yes
ENSG00000139354	GAS2L3	1	1	1	UUU	3	growth arrest specific 2 like 3	12	100967461	101022064	+	6698	8.3082e-05	0.00489406	1	29.8019	47.3076	44.0557	40.3884	9.31122	21.8574	29.4372	22.614	24.6362	4.17496	0.609982	-1.63939	15.7522	3	3	6
ENSG00000171766	GATM	1	1	1	DDD	3	glycine amidinotransferase	15	45653322	45694525	-	6644	1.26112e-05	0.00105375	0.73025	19.8468	18.8491	21.4952	20.0637	1.33629	27.3053	37.3548	35.0009	33.2203	5.25602	1.65574	1.65574	13.1566	3	3	6	Neuronal	Yes
ENSG00000168505	GBX2	1	1	1	DDD	3	gastrulation brain homeobox 2	2	237073879	237077012	-	2315	0.000116469	0.00642908	1	31.0701	20.2659	21.3072	24.2144	5.96	48.0468	35.7983	34.3656	39.4036	7.51945	1.62728	1.62728	15.1892	3	3	6	Neuronal
ENSG00000111846	GCNT2	1	1	1	UUU	3	glucosaminyl (N-acetyl) transferase 2, I-branching enzyme (I blood group)	6	10492456	10629601	+	9052	2.85198e-09	1.13892e-06	0.000165144	12.8719	15.5844	16.5444	15.0002	1.90466	4.92283	4.534	5.14532	4.86738	0.309407	0.324487	-3.08178	10.1328	3	0	3	Neuronal
ENSG00000135414	GDF11	1	1	1	UUU	3	growth differentiation factor 11	12	56137064	56150911	+	3846	7.55346e-07	0.000112728	0.0437383	108.618	126.4	124.584	119.868	9.78419	77.3869	80.5293	78.8314	78.9158	1.57291	0.658359	-1.51893	40.9517	3	3	6	Neuronal
ENSG00000178295	GEN1	1	1	1	UUU	3	GEN1, Holliday junction 5 flap endonuclease	2	17935125	17966632	+	6659	0.000421401	0.0187413	1	47.2392	45.706	37.6009	43.5154	5.17916	35.2475	28.6251	17.4052	27.0926	9.01934	0.622598	-1.60617	16.4228	3	3	6	Cell Cycle
ENSG00000151892	GFRA1	1	1	1	UUU	3	GDNF family receptor alpha 1	10	117816444	118032979	-	9832	4.45914e-09	1.64463e-06	0.000258206	390.659	334.603	322.114	349.125	36.5072	223.3	200.985	197.047	207.11	14.1579	0.593227	-1.6857	142.015	3	3	6	Neuronal
ENSG00000101003	GINS1	1	1	1	UUU	3	GINS complex subunit 1	20	25388363	25433264	+	4190	3.53319e-05	0.00242011	1	40.3277	48.5396	35.6582	41.5085	6.52138	29.7339	25.9859	18.8662	24.862	5.52035	0.598962	-1.66956	16.6465	3	3	6	Cell Cycle
ENSG00000131153	GINS2	1	1	1	UUU	3	GINS complex subunit 2	16	85709804	85723679	-	3264	2.02313e-05	0.00152607	1	48.0635	49.4635	36.2222	44.5831	7.27452	30.6528	22.9407	13.2762	22.2899	8.70658	0.499963	-2.00015	22.2932	3	3	6	Cell Cycle
ENSG00000181938	GINS3	1	1	1	UUU	3	GINS complex subunit 3	16	58328984	58440048	+	5105	4.23494e-05	0.00279936	1	15.218	12.8741	10.7162	12.9361	2.25152	7.35143	6.36114	2.5409	5.41782	2.54021	0.418814	-2.3877	7.51829	3	1	4	Cell Cycle
ENSG00000147536	GINS4	1	1	1	UUU	3	GINS complex subunit 4	8	41386725	41402565	+	5475	4.60608e-05	0.00299344	1	25.1097	25.1938	19.1138	23.1391	3.48627	15.0967	13.4667	7.55917	12.0408	3.96588	0.520368	-1.92172	11.0982	3	3	6	Cell Cycle
ENSG00000138604	GLCE	1	1	1	DDD	3	glucuronic acid epimerase	15	69452923	69564556	+	6161	6.28568e-08	1.4053e-05	0.00363972	22.1295	23.3458	28.326	24.6004	3.28324	49.3596	43.1745	47.4513	46.6618	3.1672	1.89679	1.89679	22.0614	3	3	6
ENSG00000111087	GLI1	1	1	1	UUU	3	GLI family zinc finger 1	12	57853918	57866045	+	4204	3.32557e-07	5.87095e-05	0.0192567	9.51125	10.5949	8.39753	9.50124	1.09874	4.13518	2.43618	1.39749	2.65628	1.38205	0.279572	-3.57689	6.84495	3	0	3
ENSG00000107249	GLIS3	1	1	1	DDD	3	GLIS family zinc finger 3	9	3824127	4348392	-	11558	4.12615e-08	9.85618e-06	0.00238924	13.506	15.5228	17.4217	15.4835	1.95817	26.9771	55.0171	73.7496	51.9146	23.5401	3.3529	3.3529	36.4311	3	3	6	Neuronal		Predicted
ENSG00000101958	GLRA2	1	1	1	UUU	3	glycine receptor alpha 2	X	14547420	14749934	+	3713	3.20292e-06	0.000354618	0.185465	14.5839	8.31579	9.08688	10.6622	3.41813	5.11974	3.31591	3.87487	4.10351	0.923395	0.384865	-2.59831	6.55868	3	0	3		Yes
ENSG00000173221	GLRX	1	1	1	UUU	3	glutaredoxin	5	95087023	95158709	-	6508	2.01932e-05	0.00152607	1	25.4267	22.2986	22.7485	23.4913	1.69117	16.2782	11.2335	13.2127	13.5748	2.54175	0.577864	-1.73051	9.91652	3	3	6
ENSG00000250903	GMDS-AS1	1	1	1	DDD	3	GMDS antisense RNA 1 (head to head)	6	2245982	2482256	+	13177	0.00436907	0.122159	1	4.75563	5.11267	4.01076	4.62635	0.562215	6.49814	7.51156	8.00383	7.33784	0.767731	1.5861	1.5861	2.71149	0	2	2
ENSG00000112312	GMNN	1	1	1	UUU	3	geminin, DNA replication inhibitor	6	24775159	24786327	+	2476	2.07218e-06	0.000249978	0.119989	29.4215	35.1111	29.454	31.3289	3.27556	19.757	14.9554	10.1636	14.9587	4.79668	0.477472	-2.09436	16.3702	3	3	6	Cell Cycle
ENSG00000087258	GNAO1	1	1	1	DDD	3	G protein subunit alpha o1	16	56225302	56391356	+	9813	8.27474e-07	0.000120692	0.0479149	88.518	98.1263	108.541	98.3952	10.0143	129.372	178.247	211.276	172.965	41.2066	1.75786	1.75786	74.5698	3	3	6	Neuronal
ENSG00000172380	GNG12	1	1	1	DDD	3	G protein subunit gamma 12	1	68167149	68299150	-	4724	3.49619e-08	8.72007e-06	0.00202447	30.1824	31.1072	33.4021	31.5639	1.65773	51.9851	57.2502	66.3174	58.5176	7.24974	1.85394	1.85394	26.9537	3	3	6	Neuronal
ENSG00000162188	GNG3	1	1	1	UUU	3	G protein subunit gamma 3	11	62475130	62476673	+	882	9.25991e-06	0.000824915	0.536195	20.2273	20.8819	18.7378	19.949	1.09881	13.3245	9.88007	8.7661	10.6569	2.37639	0.534207	-1.87193	9.29209	3	3	6	Neuronal
ENSG00000113552	GNPDA1	1	1	1	DDD	3	glucosamine-6-phosphate deaminase 1	5	141371314	141392606	-	3961	1.00241e-13	2.32179e-10	5.80447e-09	10.4624	10.5949	10.7789	10.6121	0.158964	39.5139	39.4526	43.7034	40.89	2.43672	3.85316	3.85316	30.2779	3	3	6	Neuronal
ENSG00000152642	GPD1L	1	1	1	DDD	3	glycerol-3-phosphate dehydrogenase 1-like	3	32147181	32210205	+	4802	9.2742e-10	4.77655e-07	5.37023e-05	10.2087	11.3957	13.1603	11.5883	1.48517	30.7841	28.6251	29.3474	29.5855	1.09902	2.55306	2.55306	17.9973	3	3	6
ENSG00000046653	GPM6B	1	0	0	Dnn	1	glycoprotein M6B	X	13789150	13956757	-	5675	4.6976e-07	7.81651e-05	0.0272015	631.293	653.99	687.093	657.459	28.0611	822.638	1001.2	1133.88	985.905	156.182	1.49957	1.49957	328.446	3	3	6	Neuronal
ENSG00000077585	GPR137B	1	1	1	DDD	3	G protein-coupled receptor 137B	1	236305832	236385165	+	2279	1.42597e-05	0.00115807	0.825706	10.399	12.2581	11.1549	11.2707	0.934948	16.8033	19.6248	27.2511	21.2264	5.40494	1.88333	1.88333	9.95573	3	3	6
ENSG00000144230	GPR17	1	1	1	DDD	3	G protein-coupled receptor 17	2	128403439	128410213	+	2671	3.46645e-08	8.68939e-06	0.00200725	1.58521	2.77193	2.69473	2.35062	0.663991	6.69505	11.7072	9.52837	9.31021	2.51319	3.96074	3.96074	6.95958	0	3	3	Neuronal
ENSG00000198932	GPRASP1	1	1	0	DDn	2	G protein-coupled receptor associated sorting protein 1	X	101906294	101914011	+	6340	0.000994869	0.0379499	1	19.0859	22.1138	21.3698	20.8565	1.57788	21.5948	34.6479	38.5581	31.6003	8.88282	1.51513	1.51513	10.7438	3	3	6
ENSG00000185477	GPRIN3	1	1	1	UUU	3	GPRIN family member 3	4	90157537	90229161	-	15205	9.066e-10	4.72943e-07	5.24967e-05	17.8177	12.9357	16.7951	15.8495	2.57473	4.39773	5.14305	3.81135	4.45071	0.667429	0.280811	-3.56112	11.3988	3	0	3
ENSG00000121957	GPSM2	1	1	1	UUU	3	G-protein signaling modulator 2	1	109417972	109477167	+	8099	5.29268e-05	0.00336044	1	46.4149	61.1056	53.7692	53.7633	7.34537	34.788	40.9414	31.253	35.6608	4.90278	0.663293	-1.50763	18.1025	3	3	6
ENSG00000023171	GRAMD1B	1	1	1	DDD	3	GRAM domain containing 1B	11	123396344	123498482	+	9770	1.18935e-05	0.0010054	0.688696	13.3792	14.1676	18.2364	15.2611	2.60671	23.9578	25.1739	32.2694	27.1337	4.48904	1.77797	1.77797	11.8726	3	3	6
ENSG00000196208	GREB1	1	1	1	UUU	3	growth regulation by estrogen in breast cancer 1	2	11674242	11782914	+	12320	1.99409e-09	8.68177e-07	0.000115468	200.941	153.01	139.186	164.379	32.4093	75.2208	43.9866	35.1279	51.4451	21.0614	0.312966	-3.19523	112.934	3	3	6
ENSG00000180875	GREM2	1	1	1	UUU	3	gremlin 2, DAN family BMP antagonist	1	240652873	240775449	-	4170	3.24566e-09	1.2785e-06	0.00018794	160.867	128.556	134.862	141.428	17.1272	81.719	63.476	54.1211	66.4387	14.0354	0.46977	-2.1287	74.9895	3	3	6
ENSG00000155511	GRIA1	1	1	1	DDD	3	glutamate ionotropic receptor AMPA type subunit 1	5	152869175	153193429	+	7636	8.64471e-07	0.000124666	0.0500572	121.3	123.32	134.11	126.243	6.88698	163.504	218.783	273.337	218.541	54.9171	1.73111	1.73111	92.2978	3	3	6	Neuronal
ENSG00000152208	GRID2	1	1	1	UUU	3	glutamate ionotropic receptor delta type subunit 2	4	93225550	94695707	+	6722	0.00043073	0.019083	1	6.40424	6.22144	8.14685	6.92418	1.0628	3.41316	2.97755	4.76418	3.7183	0.931581	0.537002	-1.86219	3.20588	3	0	3	Neuronal	Yes
ENSG00000171189	GRIK1	1	1	1	DDD	3	glutamate ionotropic receptor kainate type subunit 1	21	30909254	31312351	-	4248	4.82966e-10	2.76892e-07	2.79661e-05	19.5298	19.7731	27.3233	22.2087	4.43102	53.8886	55.1524	78.9584	62.6665	14.1234	2.82171	2.82171	40.4577	3	3	6	Neuronal
ENSG00000164418	GRIK2	1	1	1	UUU	3	glutamate ionotropic receptor kainate type subunit 2	6	101846664	102517958	+	7492	5.4596e-08	1.23976e-05	0.00316138	48.8244	52.5435	57.216	52.8613	4.2048	28.815	27.9484	31.253	29.3388	1.71347	0.555015	-1.80175	23.5225	3	3	6	Neuronal	Yes
ENSG00000176884	GRIN1	1	1	0	UUn	2	glutamate ionotropic receptor NMDA type subunit 1	9	140032842	140063207	+	6722	0.0115694	0.254532	1	6.78469	4.25029	7.4575	6.16416	1.69126	4.0039	3.5866	4.44657	4.01236	0.430048	0.650917	-1.53629	2.1518	2	0	2	Neuronal	Yes
ENSG00000152822	GRM1	1	1	1	DDD	3	glutamate metabotropic receptor 1	6	146348782	146758734	+	7272	0.000361984	0.0165697	1	11.6037	14.7836	18.2991	14.8955	3.34908	21.7917	21.9933	26.3618	23.3823	2.58232	1.56976	1.56976	8.4868	3	3	6	Neuronal	Yes
ENSG00000164082	GRM2	1	1	1	UUU	3	glutamate metabotropic receptor 2	3	51741086	51752629	+	7096	1.72578e-08	4.99657e-06	0.000999314	55.5457	42.2565	38.7289	45.5104	8.86803	23.7609	16.8502	15.8171	18.8094	4.31909	0.413299	-2.41955	26.701	3	3	6	Neuronal
ENSG00000075218	GTSE1	1	1	1	UUU	3	G2 and S-phase expressed 1	22	46692638	46726707	+	4242	7.52209e-06	0.000694684	0.435567	29.4849	46.63	34.5301	36.8817	8.81114	16.672	20.5045	6.98747	14.7213	6.96645	0.39915	-2.50532	22.1603	3	3	6	Neuronal
ENSG00000188486	H2AFX	1	1	1	UUU	3	H2A histone family member X	11	118964564	118966177	-	1614	8.08491e-05	0.00479669	1	68.2908	91.1657	72.0057	77.154	12.2758	55.3982	49.874	26.0442	43.7722	15.5993	0.567335	-1.76263	33.3819	3	3	6	Cell Cycle
ENSG00000164032	H2AFZ	1	1	1	UUU	3	H2A histone family member Z	4	100869243	100871545	-	2303	3.88179e-07	6.68974e-05	0.0224775	222.436	217.442	196.151	212.01	13.9593	154.117	128.915	108.433	130.488	22.8829	0.615482	-1.62474	81.5218	3	3	6	Cell Cycle
ENSG00000188921	HACD4	1	1	1	DDD	3	3-hydroxyacyl-CoA dehydratase 4	9	20995306	21031635	-	9768	3.38571e-08	8.64743e-06	0.00196049	5.77016	3.8191	3.50941	4.36623	1.22566	12.0117	13.1283	21.9788	15.7063	5.46077	3.59722	3.59722	11.34	0	3	3
ENSG00000173805	HAP1	1	1	1	DDD	3	huntingtin-associated protein 1	17	39873994	39890896	-	6223	6.02274e-05	0.00376616	1	6.34083	4.25029	4.76278	5.11797	1.08959	10.699	8.18827	11.1164	10.0012	1.58387	1.95414	1.95414	4.88325	1	3	4
ENSG00000103044	HAS3	1	1	1	DDD	3	hyaluronan synthase 3	16	69139467	69152622	+	5289	9.95892e-05	0.00567032	1	11.2233	10.0405	12.3456	11.2031	1.15267	18.9037	17.933	18.2945	18.377	0.490577	1.64035	1.64035	7.1739	3	3	6
ENSG00000092036	HAUS4	1	1	1	UUU	3	HAUS augmin like complex subunit 4	14	23415437	23426370	-	2539	0.00774075	0.189001	1	8.11627	9.42456	7.2695	8.27011	1.08573	5.51357	6.63182	4.256	5.46713	1.18859	0.661071	-1.5127	2.80298	3	0	3
ENSG00000131351	HAUS8	1	1	1	UUU	3	HAUS augmin like complex subunit 8	19	17160539	17186435	-	5533	0.000301575	0.0142089	1	10.0819	12.3197	11.0923	11.1646	1.12063	6.82632	6.83484	6.03463	6.56527	0.459561	0.588042	-1.70056	4.59936	3	2	5
ENSG00000164588	HCN1	1	1	1	UUU	3	hyperpolarization activated cyclic nucleotide gated potassium channel 1	5	45259349	45696253	-	5405	2.74229e-11	2.48113e-08	1.58792e-06	10.4624	7.39181	6.95616	8.27012	1.91101	1.18148	0.676717	0.635224	0.83114	0.304111	0.100499	-9.95033	7.43898	3	0	3		Yes
ENSG00000119969	HELLS	1	1	1	UUU	3	helicase, lymphoid-specific	10	96305547	96373662	+	10106	3.61937e-06	0.000390278	0.209579	51.868	57.4097	44.6197	51.2991	6.41397	33.4096	29.9109	19.2473	27.5226	7.37704	0.536512	-1.86389	23.7766	3	3	6
ENSG00000114315	HES1	1	1	1	DDD	3	hes family bHLH transcription factor 1	3	193853934	193856521	+	2062	0.000969913	0.0372433	1	6.15061	5.60546	6.14147	5.96585	0.31214	7.94217	9.00033	12.8951	9.94585	2.60831	1.66713	1.66713	3.98	0	3	3			Predicted
ENSG00000164161	HHIP	1	1	1	UUU	3	hedgehog interacting protein	4	145567173	145666423	+	12074	0.00343682	0.100358	1	7.79923	8.50058	9.27488	8.5249	0.738127	4.26645	6.63182	5.33589	5.41139	1.18449	0.634775	-1.57536	3.11351	3	0	3
ENSG00000169635	HIC2	1	1	1	UUU	3	hypermethylated in cancer 2	22	21771693	21805752	+	7219	7.94554e-07	0.000116773	0.0460087	157.189	139.828	126.652	141.223	15.3162	100.688	85.4017	70.8275	85.6392	14.9318	0.606409	-1.64905	55.5842	3	3	6	Neuronal
ENSG00000124440	HIF3A	1	1	0	DDn	2	hypoxia inducible factor 3 alpha subunit	19	46800303	46846690	+	8371	0.000117483	0.0064669	1	9.57466	14.3524	16.7951	13.574	3.67259	16.8689	27.6777	33.0952	25.8806	8.26108	1.90662	1.90662	12.3066	3	3	6	Neuronal		Predicted
ENSG00000149929	HIRIP3	1	1	1	UUU	3	HIRA interacting protein 3	16	30003645	30007757	-	3928	9.19901e-05	0.00531076	1	36.9671	41.3941	32.5874	36.9829	4.40339	25.9269	26.595	20.3272	24.283	3.4421	0.656602	-1.52299	12.6999	3	3	6
ENSG00000010818	HIVEP2	1	1	1	DDD	3	human immunodeficiency virus type I enhancer binding protein 2	6	143072604	143266338	-	9774	6.35163e-06	0.00061147	0.367791	43.4347	44.4741	49.5078	45.8055	3.24811	59.9273	76.3337	73.9401	70.067	8.86246	1.52966	1.52966	24.2615	3	3	6
ENSG00000123485	HJURP	1	1	1	UUU	3	Holliday junction recognition protein	2	234742062	234763212	-	3819	3.09537e-06	0.000346019	0.179238	28.6606	39.6694	25.8819	31.404	7.29165	14.1778	16.2412	6.09815	12.1724	5.36065	0.387606	-2.57994	19.2316	3	2	5	Cell Cycle
ENSG00000159399	HK2	1	1	0	UUn	2	hexokinase 2	2	75061108	75120486	+	6064	0.00384219	0.109864	1	34.3039	23.161	22.3725	26.6125	6.67263	24.286	14.8878	13.5303	17.568	5.85738	0.660142	-1.51483	9.04447	3	3	6			Predicted
ENSG00000206503	HLA-A	1	1	1	UUU	3	major histocompatibility complex, class I, A	6	29909037	29913661	+	2710	1.23721e-17	1.43281e-13	7.16404e-13	50.6633	51.8659	51.7012	51.4101	0.652007	6.69505	6.42881	6.09815	6.40734	0.299026	0.124632	-8.02363	45.0028	3	1	4	Neuronal	Yes
ENSG00000234745	HLA-B	1	1	1	UUU	3	major histocompatibility complex, class I, B	6	31321649	31324965	-	3012	9.17654e-07	0.000130557	0.0531368	9.82829	5.97505	7.14416	7.64917	1.97564	3.15061	0.81206	0.889314	1.61733	1.32842	0.211438	-4.72951	6.03184	2	0	2	Neuronal	Yes
ENSG00000204525	HLA-C	1	1	1	UUU	3	major histocompatibility complex, class I, C	6	31236526	31239907	-	2507	4.41837e-08	1.04427e-05	0.00255846	40.5813	38.4374	31.2714	36.7634	4.87551	18.4442	16.5119	10.7353	15.2305	4.01103	0.414284	-2.41381	21.5329	3	3	6
ENSG00000137309	HMGA1	1	1	1	UUU	3	high mobility group AT-hook 1	6	34204650	34214008	+	2327	2.31627e-08	6.32659e-06	0.00134124	152.941	142.231	131.728	142.3	10.6065	94.2558	70.9876	70.637	78.6268	13.5363	0.552542	-1.80982	63.6732	3	3	6	Neuronal
[truncated: 561 more rows]

## Sheet: Table S5
Table S5: Validation of RNA-Seq using RT-qPCR on Fluidigm array. Values represent ratio of expression difference. Validated (in blue) and predicted targets (in red) of miR-146a are indicated also by separate column.
[truncated: 33 more rows]

[truncated: 5 more sheets: Table S6, Table S7, Table S8, Table S9, Table S10]
